# Supplementary material for: [μ-N,N,N′,N′-Tetra­kis­(2-pyridyl­meth­yl)pentane-1,5-diamine]­bis­[dichlorido­copper(II)] sesquihydrate
Source: Acta Crystallogr Sect E Struct Rep Online. 2010 Sep 4;66(Pt 10):m1201–2. doi: 10.1107/S1600536810034513 (PMC2983384; doi:10.1107/S1600536810034513)
Supplement: Supplementary file 2 [file e-66-m1201-Isup2.hkl]

# 
# h,k,l, Fc-squared, Fo-squared, sigma(Fo-squared) and status flag 
# 
data_I
_shelx_title ' p21c in P2(1)/c' 
_shelx_refln_list_code          4 
_shelx_F_calc_maximum      318.62 
_exptl_crystal_F_000      1552.00 
_reflns_d_resolution_high  0.7541 
 
loop_ 
 _symmetry_equiv_pos_as_xyz 
 'x, y, z' 
 '-x, y+1/2, -z+1/2' 
 '-x, -y, -z' 
 'x, -y-1/2, z-1/2' 
 
_cell_length_a     8.2003 
_cell_length_b    14.3700 
_cell_length_c    27.6883 
_cell_angle_alpha  90.000 
_cell_angle_beta   97.919 
_cell_angle_gamma  90.000 
 
_shelx_F_squared_multiplier     1.000 
 
loop_ 
 _refln_index_h 
 _refln_index_k 
 _refln_index_l 
 _refln_F_squared_calc 
 _refln_F_squared_meas 
 _refln_F_squared_sigma 
 _refln_observed_status 
   1   0   0       50.51      -15.32     39.27 o 
   2   0   0    87100.47    95043.60   1985.77 o 
   3   0   0    10353.53    10431.55    191.88 o 
   4   0   0    38435.87    42634.19    564.02 o 
   5   0   0     1080.46      707.35     69.42 o 
   6   0   0    13717.93    13071.52    487.88 o 
   7   0   0     4635.75     4824.08    179.07 o 
   8   0   0      418.55      568.04     72.30 o 
   9   0   0    10005.98     8599.70    341.69 o 
  10   0   0      459.45      674.65     88.49 o 
   1   1   0      121.29      219.23     15.60 o 
   2   1   0     2762.16     3027.32     67.13 o 
   3   1   0     5455.42     5810.89    110.71 o 
   4   1   0      788.57      903.65     48.34 o 
   5   1   0      188.55      202.09     34.13 o 
   6   1   0      251.44      199.38     37.23 o 
   7   1   0     2093.28     2087.15     84.78 o 
   8   1   0      444.15      550.35     49.39 o 
   9   1   0      704.48      964.44     85.93 o 
  10   1   0     1230.27     1426.10     98.08 o 
   0   2   0   101518.73   121213.39   1588.95 o 
   1   2   0    11012.49    11978.34    137.18 o 
   2   2   0     1360.86     1199.86     40.99 o 
   3   2   0     4118.98     4083.74     79.79 o 
   4   2   0    15262.31    16044.03    198.23 o 
   5   2   0     7248.75     6104.84    138.69 o 
   6   2   0     5351.70     5115.96    136.46 o 
   7   2   0     5029.42     4628.22    138.16 o 
   8   2   0      749.95      864.24     69.27 o 
   9   2   0     2436.64     2549.70    116.14 o 
  10   2   0       25.61      284.11     36.24 o 
   1   3   0     8036.17     8988.72     91.51 o 
   2   3   0        2.07      -10.86     16.99 o 
   3   3   0     4005.52     4183.71     80.39 o 
   4   3   0     3047.63     2852.09     76.25 o 
   5   3   0    13368.21    13087.25    259.44 o 
   6   3   0     1240.53     1270.02     67.26 o 
   7   3   0     2671.97     2516.53    102.48 o 
   8   3   0     3037.67     2820.61    114.46 o 
   9   3   0        2.06      119.53     25.92 o 
  10   3   0      103.25      244.24     60.39 o 
   0   4   0     3882.16     4645.89    127.85 o 
   1   4   0      115.72      131.28     20.36 o 
   2   4   0      165.38      159.28     27.16 o 
   3   4   0      425.59      475.87     32.40 o 
   4   4   0     5986.53     5459.81    104.48 o 
   5   4   0     5182.60     4896.42    109.28 o 
   6   4   0     3049.05     2942.47    107.59 o 
   7   4   0      361.38      444.66     51.50 o 
   8   4   0      288.05      359.66     45.69 o 
   9   4   0       16.84       75.58     32.81 o 
  10   4   0      748.69      985.86     79.52 o 
   1   5   0     9820.86     9556.94    119.48 o 
   2   5   0      991.97      891.26     38.24 o 
   3   5   0    14267.93    15568.30    199.12 o 
   4   5   0     2802.47     2566.21     69.91 o 
   5   5   0     8576.93     8221.82    143.53 o 
   6   5   0     4416.25     4030.75    144.94 o 
   7   5   0     5095.38     4850.79    145.89 o 
   8   5   0     5130.21     4745.57    150.88 o 
   9   5   0        5.01      132.31     63.60 o 
  10   5   0       24.17      219.87     62.16 o 
   0   6   0      706.28      445.93     43.56 o 
   1   6   0     4656.52     5161.86     88.40 o 
   2   6   0     1465.68     1245.48     41.54 o 
   3   6   0     2162.33     2355.52     62.27 o 
   4   6   0      259.90      375.61     37.69 o 
   5   6   0      826.62      842.70     65.47 o 
   6   6   0        0.03       29.52     30.46 o 
   7   6   0       14.95       45.58     25.47 o 
   8   6   0      400.91      397.37     55.38 o 
   9   6   0      199.56      361.05     56.44 o 
  10   6   0      397.35      689.42     59.85 o 
   1   7   0    33860.88    36579.28    343.20 o 
   2   7   0       57.47      105.41     18.89 o 
   3   7   0     9067.85     8877.13    133.09 o 
   4   7   0     4581.86     4043.08    150.12 o 
   5   7   0       94.94      101.54     38.01 o 
   6   7   0     1260.23     1142.35     76.98 o 
   7   7   0     4194.08     3830.94    130.02 o 
   8   7   0      486.32      499.35     67.98 o 
   9   7   0        2.23      171.55     28.91 o 
  10   7   0     2261.01     2151.64    180.33 o 
   0   8   0     4296.78     4703.97    133.12 o 
   1   8   0     6348.01     6636.96    114.01 o 
   2   8   0      754.75      802.51     37.66 o 
   3   8   0      134.86      237.11     43.86 o 
   4   8   0       62.84      114.61     34.75 o 
   5   8   0     8380.30     7813.43    177.72 o 
   6   8   0       23.45       51.88     28.06 o 
   7   8   0        6.47      111.10     32.58 o 
   8   8   0       35.71      149.86     34.25 o 
   9   8   0      224.59      345.39     43.16 o 
   1   9   0     5996.06     5942.42    112.85 o 
   2   9   0     2532.47     2496.40     64.85 o 
   3   9   0     3565.34     3461.45    164.92 o 
   4   9   0       18.53       26.48     29.08 o 
   5   9   0     2736.93     2469.59    103.09 o 
   6   9   0      241.51      231.16     48.65 o 
   7   9   0      809.13      799.61     91.10 o 
   8   9   0      133.32      238.52     46.45 o 
   9   9   0      130.56      309.73     72.95 o 
   0  10   0       10.52        4.24     23.45 o 
   1  10   0     2567.39     2575.84     76.69 o 
   2  10   0     2531.46     2320.73     77.23 o 
   3  10   0        1.00       30.26     27.25 o 
   4  10   0     1044.37     1009.07     70.74 o 
   5  10   0       42.98      132.42     36.82 o 
   6  10   0       47.55      120.69     49.82 o 
   7  10   0     2739.42     2611.53    130.57 o 
   8  10   0      333.39      440.87     74.18 o 
   9  10   0      240.37      408.16     52.78 o 
   1  11   0     5360.92     5092.14    119.33 o 
   2  11   0     1368.73     1292.57     65.11 o 
   3  11   0      454.48      415.06     54.59 o 
   4  11   0      611.75      653.73     72.44 o 
   5  11   0        6.47       79.36     28.13 o 
   6  11   0        3.62       75.01     25.70 o 
   7  11   0       30.07      114.47     39.54 o 
   8  11   0       94.16      173.98     34.27 o 
   0  12   0      254.90      243.61     41.75 o 
   1  12   0        0.35       41.10     27.28 o 
   2  12   0     2478.74     2281.70     90.34 o 
   3  12   0      571.60      671.36     59.28 o 
   4  12   0     1418.75     1470.23     94.13 o 
   5  12   0     3436.95     3225.22    133.42 o 
   6  12   0     1617.32     1461.26    124.66 o 
   7  12   0     1487.49     1318.34    119.22 o 
   8  12   0      115.96      216.96     45.05 o 
   1  13   0     8056.02     7310.04    169.75 o 
   2  13   0      987.41      997.85     57.54 o 
   3  13   0     2547.50     2446.19    113.65 o 
   4  13   0        8.60      109.28     25.86 o 
   5  13   0      486.70      579.26     79.57 o 
   6  13   0      797.67      947.33    102.80 o 
   7  13   0        2.35      216.89     36.37 o 
   0  14   0      290.32      464.56     80.28 o 
   1  14   0      105.63      207.29     30.85 o 
   2  14   0      769.49      805.40     56.16 o 
   3  14   0       57.47      147.58     51.64 o 
   4  14   0       75.75      186.53     44.62 o 
   5  14   0      814.93      979.06    102.04 o 
   6  14   0      681.54      797.02     96.52 o 
   7  14   0      151.46      330.25     69.68 o 
   1  15   0        3.97       79.92     18.65 o 
   2  15   0      174.80      280.10     51.17 o 
   3  15   0      580.81      679.65     83.29 o 
   4  15   0      607.16      687.87     83.71 o 
   5  15   0     1277.61     1439.06    121.13 o 
   6  15   0     3607.07     3495.93    206.60 o 
   0  16   0      131.87      266.77    122.01 o 
   1  16   0       31.94      126.12     54.76 o 
   2  16   0      433.56      663.02     73.38 o 
   3  16   0      510.27      602.67     74.40 o 
   4  16   0     1833.05     1985.74    138.06 o 
   5  16   0       55.67      162.66     37.50 o 
   1  17   0       10.95      151.55     73.34 o 
   2  17   0        0.40        4.18     55.92 o 
   3  17   0      967.96     1086.09     96.12 o 
   4  17   0       11.54      137.77     30.56 o 
   2  18   0     4292.80     3845.56    332.34 o 
   3  18   0     3373.92     3247.15    314.80 o 
 -10   1   1        0.96      229.95     45.10 o 
  -9   1   1      284.01      438.34     84.88 o 
  -8   1   1      216.94      332.93     42.53 o 
  -7   1   1        2.91       84.83     25.97 o 
  -6   1   1      933.93      897.76     59.02 o 
  -5   1   1     3480.36     3203.43     88.12 o 
  -4   1   1      149.40       51.82     25.34 o 
  -3   1   1    10945.84    11794.54    145.36 o 
  -2   1   1     1550.93     1593.22     49.93 o 
  -1   1   1     4683.34     4810.70     74.28 o 
   0   1   1      214.33       70.89      9.54 o 
   1   1   1    11960.45    13356.75    135.37 o 
   2   1   1    13983.75    15606.17    159.96 o 
   3   1   1      839.17      926.25     50.04 o 
   4   1   1     1986.04     1857.36     72.26 o 
   5   1   1     2183.56     2212.14     75.56 o 
   6   1   1     2051.52     2011.34     80.60 o 
   7   1   1       21.51      132.66     28.64 o 
   8   1   1     3913.45     3941.83    134.24 o 
   9   1   1      258.27      391.47     44.04 o 
  10   1   1      368.73      652.53    122.59 o 
 -10   2   1        2.44      153.16     42.59 o 
  -9   2   1     4271.12     3623.62    132.13 o 
  -8   2   1       26.90      127.93     30.77 o 
  -7   2   1    15526.59    14124.75    452.00 o 
  -6   2   1     2002.53     1881.03     89.12 o 
  -5   2   1       17.11        9.68      9.90 o 
  -4   2   1      170.60       76.98     18.13 o 
  -3   2   1     3453.94     3498.34     73.17 o 
  -2   2   1    18640.40    22392.76    245.67 o 
  -1   2   1     2235.71     2596.82     43.89 o 
   0   2   1    25168.73    29387.00    421.28 o 
   1   2   1      176.54      153.64     21.52 o 
   2   2   1    19265.56    21717.38    219.60 o 
   3   2   1    15344.13    16382.05    184.63 o 
   4   2   1    11150.13    11668.57    162.47 o 
   5   2   1     1878.11     2040.98     72.94 o 
   6   2   1      617.90      720.69     52.14 o 
   7   2   1     2673.46     2429.52     88.32 o 
   8   2   1      844.56     1022.29     73.74 o 
   9   2   1       62.69      171.05     35.52 o 
  10   2   1        4.24      168.53     40.80 o 
 -10   3   1      302.34      471.53     46.47 o 
  -9   3   1      126.77      247.46     34.14 o 
  -8   3   1     1831.16     1917.07     96.43 o 
  -7   3   1      167.11      190.84     39.23 o 
  -6   3   1      158.61      118.39     34.23 o 
  -5   3   1     6003.03     5362.01    114.93 o 
  -4   3   1        6.81       18.22     22.96 o 
  -3   3   1    37749.18    39932.11    361.10 o 
  -2   3   1    10751.76    11124.82    158.61 o 
  -1   3   1     5129.59     5050.88     67.69 o 
   0   3   1      429.19      402.11     24.80 o 
   1   3   1    80465.44    92258.66    644.28 o 
   2   3   1     2589.25     2321.08     66.71 o 
   3   3   1     1445.13     1265.87     84.02 o 
   4   3   1     1955.23     2150.70     86.91 o 
   5   3   1     1504.15     1584.01     66.35 o 
   6   3   1     3900.53     3770.69    104.68 o 
   7   3   1      136.05      143.18     35.46 o 
   8   3   1     6610.78     6336.93    175.64 o 
   9   3   1      694.73      715.96     64.84 o 
  10   3   1     1284.09     1349.66     93.39 o 
 -10   4   1       30.06      162.58     24.25 o 
  -9   4   1     1428.31     1307.88     96.81 o 
  -8   4   1     2246.24     2118.80    102.05 o 
  -7   4   1     2504.69     2392.44    101.80 o 
  -6   4   1      429.10      445.47     43.70 o 
  -5   4   1     1159.20     1058.26     55.86 o 
  -4   4   1     2267.09     2046.22     65.38 o 
  -3   4   1    14358.83    14941.20    207.17 o 
  -2   4   1     1666.86     1612.82     47.45 o 
  -1   4   1     4185.85     4378.01     78.00 o 
   0   4   1     3612.27     4231.93     75.57 o 
   1   4   1     1635.40     1922.15     46.57 o 
   2   4   1    10197.51    10351.86    124.61 o 
   3   4   1      951.58     1034.27     42.51 o 
   4   4   1    11379.94    10940.12    156.08 o 
   5   4   1      459.37      529.60     69.12 o 
   6   4   1     1257.29     1245.34     79.62 o 
   7   4   1      321.42      360.38     57.68 o 
   8   4   1     2375.14     2363.58    107.64 o 
   9   4   1      589.44      928.45    136.39 o 
  10   4   1      644.93      832.13     74.88 o 
 -10   5   1      864.99     1066.86    117.05 o 
  -9   5   1     1616.84     1531.77    103.15 o 
  -8   5   1     3122.65     2767.86    129.31 o 
  -7   5   1     1253.35     1510.51     84.25 o 
  -6   5   1       53.53       49.30     32.49 o 
  -5   5   1     1244.33     1322.98     60.18 o 
  -4   5   1        7.25       46.34     24.66 o 
  -3   5   1     3927.80     4252.38     84.49 o 
  -2   5   1     3962.79     4228.22     77.54 o 
  -1   5   1     4111.15     4429.82     88.07 o 
   0   5   1      796.60      776.38     40.77 o 
   1   5   1     1279.36     1411.48     43.93 o 
   2   5   1    31173.28    33533.36    324.17 o 
   3   5   1     6832.34     6829.04    178.54 o 
   4   5   1     3643.13     3607.29     86.38 o 
   5   5   1        0.48       -3.06     33.74 o 
   6   5   1     3369.43     3094.90    114.21 o 
   7   5   1     2101.89     1918.63     95.80 o 
   8   5   1      239.76      326.91     44.68 o 
   9   5   1      122.33      231.17     40.84 o 
  10   5   1      336.15      498.30     68.63 o 
 -10   6   1       71.74      370.32     36.10 o 
  -9   6   1       30.38      157.43     30.19 o 
  -8   6   1     2382.75     2383.33    124.34 o 
  -7   6   1      969.40     1161.31     74.36 o 
  -6   6   1     3580.55     3277.91    138.28 o 
  -5   6   1      579.88      502.72     54.28 o 
  -4   6   1     1057.40     1122.45     50.10 o 
  -3   6   1     3797.92     3484.08     77.75 o 
  -2   6   1    11356.88    11936.15    144.14 o 
  -1   6   1      193.17      132.26     22.72 o 
   0   6   1     1228.60     1251.12     51.46 o 
   1   6   1    11130.57    12009.01    147.55 o 
   2   6   1     1640.18     1783.73     52.11 o 
   3   6   1     8474.52     8570.44    124.33 o 
   4   6   1    10562.90    10572.81    152.26 o 
   5   6   1        7.39       -0.94     31.85 o 
   6   6   1      759.24      827.49     76.12 o 
   7   6   1     1329.11     1200.84     80.43 o 
   8   6   1     1942.67     1801.30    113.35 o 
   9   6   1     1450.37     1467.68    103.86 o 
  10   6   1     3613.83     3439.92    178.23 o 
 -10   7   1      835.60      814.34     76.46 o 
  -9   7   1     1160.39     1339.29    121.73 o 
  -8   7   1      101.34      103.81     43.56 o 
  -7   7   1     3597.77     3185.55    135.87 o 
  -6   7   1      192.11      152.86     44.74 o 
  -5   7   1       12.76       46.70     33.87 o 
  -4   7   1     1272.34     1159.40     67.97 o 
  -3   7   1       31.95       52.63     23.01 o 
  -2   7   1     3900.34     3690.66     76.33 o 
  -1   7   1     2282.18     2227.13     62.05 o 
   0   7   1    11851.10    12071.99    190.01 o 
   1   7   1      675.37      631.54     37.26 o 
   2   7   1     9994.33    10414.76    129.59 o 
   3   7   1       57.37       56.16     28.57 o 
   4   7   1     2493.86     2324.27     90.02 o 
   5   7   1     3391.72     2924.58    107.87 o 
   6   7   1      776.32      659.81     63.93 o 
   7   7   1     3166.73     2801.77    116.30 o 
   8   7   1     4007.47     3654.71    172.20 o 
   9   7   1     1194.05     1093.87    102.25 o 
  -9   8   1      242.71      372.29     53.65 o 
  -8   8   1      263.44      243.88     41.02 o 
  -7   8   1        3.05       48.97     27.17 o 
  -6   8   1     3025.87     2807.26    124.34 o 
  -5   8   1      117.36      119.93     59.85 o 
  -4   8   1     3174.06     2807.10    112.66 o 
  -3   8   1     1204.14     1327.69     68.50 o 
  -2   8   1    14071.50    14301.32    177.27 o 
  -1   8   1      685.02      679.49     40.71 o 
   0   8   1     4970.00     4758.05    135.75 o 
   1   8   1     8879.25     8888.59    135.14 o 
   2   8   1       16.22       92.36     31.32 o 
   3   8   1     3292.79     2987.15     97.35 o 
   4   8   1       70.98       37.26     31.79 o 
   5   8   1       27.19       91.03     44.45 o 
   6   8   1      142.74      218.89     39.84 o 
   7   8   1     4767.08     4536.41    166.33 o 
   8   8   1      613.73      681.91     74.14 o 
   9   8   1     1240.49     1301.03    104.24 o 
  -9   9   1     1640.12     1767.86    208.28 o 
  -8   9   1     5565.04     5471.94    235.49 o 
  -7   9   1     1847.67     2064.49    115.58 o 
  -6   9   1     4247.62     4060.03    151.30 o 
  -5   9   1       25.58      105.06     32.13 o 
  -4   9   1    12721.21    12075.29    291.65 o 
  -3   9   1      141.02      157.60     49.67 o 
  -2   9   1    13595.72    13669.83    179.83 o 
  -1   9   1     3682.27     3772.60     89.12 o 
   0   9   1     7103.88     6829.78    135.75 o 
   1   9   1    11434.55    11269.21    163.37 o 
   2   9   1      991.67     1213.31     46.26 o 
   3   9   1    21969.96    21364.38    301.71 o 
   4   9   1       53.39       51.54     32.53 o 
   5   9   1     5060.84     4538.77    152.93 o 
   6   9   1      665.08      721.96     62.04 o 
   7   9   1     1967.11     1862.01    114.84 o 
   8   9   1       76.64       27.17     43.64 o 
   9   9   1     1586.78     1635.83    159.18 o 
  -9  10   1      660.47      770.41     86.74 o 
  -8  10   1       54.53      198.21     57.95 o 
  -7  10   1     1320.13     1332.28    122.54 o 
  -6  10   1      748.30      802.68     73.54 o 
  -5  10   1       88.97      255.19     42.72 o 
  -4  10   1     3028.58     2683.92    101.77 o 
  -3  10   1      104.60      174.32     36.33 o 
  -2  10   1     9974.19     9409.81    143.49 o 
  -1  10   1     1800.23     1706.39     64.78 o 
   0  10   1      105.58       73.32     34.40 o 
   1  10   1     1415.63     1385.40     58.88 o 
   2  10   1      138.11      228.55     33.35 o 
   3  10   1      684.13      667.59     57.95 o 
   4  10   1      296.99      343.76     64.67 o 
   5  10   1      632.72      758.71     63.27 o 
   6  10   1      523.60      538.85     64.89 o 
   7  10   1     6325.78     6076.19    202.73 o 
   8  10   1      224.43      279.73    145.85 o 
   9  10   1     1265.75     1290.03     98.65 o 
  -8  11   1     4048.40     3369.61    191.98 o 
  -7  11   1     2316.56     1954.90    144.65 o 
  -6  11   1     7083.19     6061.81    234.66 o 
  -5  11   1     2394.41     2436.19    115.98 o 
  -4  11   1    10921.43    10036.44    207.50 o 
  -3  11   1       11.80       57.38     38.58 o 
  -2  11   1    10341.94     9767.36    195.40 o 
  -1  11   1      259.33      288.65     35.42 o 
   0  11   1      423.82      579.98     47.92 o 
   1  11   1      291.61      340.86     34.02 o 
   2  11   1     1740.41     1746.65     74.74 o 
   3  11   1    15073.88    14538.18    324.16 o 
   4  11   1     1036.18     1164.00     75.53 o 
   5  11   1     3900.64     3808.61    179.14 o 
   6  11   1      664.76      827.67     77.07 o 
   7  11   1     1469.86     1625.51    137.34 o 
   8  11   1      761.53      845.17     99.77 o 
  -8  12   1     1135.59     1136.38    111.75 o 
  -7  12   1      756.92      855.04     99.40 o 
  -6  12   1     1066.01     1269.49    124.90 o 
  -5  12   1     1989.65     1743.97    130.64 o 
  -4  12   1      485.90      566.35     86.13 o 
  -3  12   1      186.54      252.26     40.83 o 
  -2  12   1     1232.27     1273.43     64.53 o 
  -1  12   1      432.61      445.66     50.95 o 
   0  12   1     1437.01     1522.20     77.44 o 
   1  12   1     3053.80     2864.55    102.47 o 
   2  12   1       20.65       70.43     23.99 o 
   3  12   1     2972.34     2917.58    105.79 o 
   4  12   1      427.81      501.98     50.85 o 
   5  12   1      141.81      293.85     46.44 o 
   6  12   1     4609.85     4097.07    259.22 o 
   7  12   1      681.36      688.12     88.78 o 
   8  12   1     1017.06     1194.50    122.60 o 
  -7  13   1     3543.49     3083.29    180.82 o 
  -6  13   1      124.01      159.90     39.46 o 
  -5  13   1      619.84      719.05     87.70 o 
  -4  13   1     1094.33     1015.24     98.47 o 
  -3  13   1      355.67      435.92     62.13 o 
  -2  13   1     2480.71     2223.83     80.10 o 
  -1  13   1     1795.65     1791.80     93.20 o 
   0  13   1      248.99      345.04     38.49 o 
   1  13   1     2433.64     2208.89     93.90 o 
   2  13   1     2729.02     2477.57     87.35 o 
   3  13   1        0.77       31.07     28.43 o 
   4  13   1     5328.49     4948.92    166.75 o 
   5  13   1     2461.61     2599.59    159.63 o 
   6  13   1      310.50      349.18     58.60 o 
   7  13   1     1100.34     1239.63    131.62 o 
  -7  14   1      111.08      254.28     39.80 o 
  -6  14   1      374.41      560.66     77.46 o 
  -5  14   1     4427.16     3804.95    187.29 o 
  -4  14   1      367.07      471.93     73.61 o 
  -3  14   1     1440.68     1527.34    116.00 o 
  -2  14   1     2455.63     2418.28     82.75 o 
  -1  14   1     3222.90     2859.40    104.42 o 
   0  14   1     2158.53     2252.07    107.99 o 
   1  14   1    11047.34    10569.81    242.23 o 
   2  14   1      506.90      629.50     47.45 o 
   3  14   1     4058.59     3680.53    262.92 o 
   4  14   1     3320.94     3091.88    159.40 o 
   5  14   1       33.37      116.68     48.62 o 
   6  14   1     2338.83     2587.50    163.45 o 
   7  14   1      105.47      253.20     95.86 o 
  -6  15   1      591.32      724.93    111.54 o 
  -5  15   1      782.97      790.60    110.83 o 
  -4  15   1      624.80      672.73     82.82 o 
  -3  15   1      558.23      640.35     80.85 o 
  -2  15   1      222.03      307.80     68.01 o 
  -1  15   1     1663.17     1752.04     96.59 o 
   0  15   1     3684.07     3580.54    137.85 o 
   1  15   1      155.38      245.90     31.29 o 
   2  15   1      623.49      682.31     52.43 o 
   3  15   1     1531.47     1520.23    139.73 o 
   4  15   1     4622.43     3923.39    184.41 o 
   5  15   1      390.83      400.64     62.56 o 
   6  15   1      676.24      796.41    126.35 o 
  -5  16   1     3610.43     3195.07    194.13 o 
  -4  16   1      152.83      207.92     96.20 o 
  -3  16   1     1800.88     1935.61    131.51 o 
  -2  16   1     1020.02     1092.88    131.94 o 
  -1  16   1     4868.67     4548.71    293.36 o 
   0  16   1      290.08      339.41     55.76 o 
   1  16   1     2117.89     2030.29    105.12 o 
   2  16   1     2748.89     2626.47    136.52 o 
   3  16   1      908.03      974.22     92.45 o 
   4  16   1      971.67     1014.91     98.10 o 
   5  16   1       29.62      151.22     28.33 o 
  -4  17   1       35.71      202.28     37.85 o 
  -3  17   1     4154.83     3647.05    170.88 o 
  -2  17   1       32.14      174.65     46.33 o 
  -1  17   1     1084.80     1188.73    124.71 o 
   0  17   1     4400.62     4208.73    325.03 o 
   1  17   1       34.34      258.52     78.94 o 
   2  17   1      251.25      323.43     62.13 o 
   3  17   1       45.20      226.65     47.39 o 
   4  17   1      947.65      989.32     91.42 o 
  -3  18   1      572.10      742.41    143.27 o 
  -2  18   1      357.44      559.91     79.58 o 
  -1  18   1     2006.78     2040.10    237.20 o 
   2  18   1      664.55      474.27    111.23 o 
   3  18   1      240.75      300.18     91.49 o 
 -10   0   2     5023.54     4823.80    246.49 o 
  -9   0   2     3867.79     3514.12    295.85 o 
  -8   0   2     3927.44     3477.32    155.79 o 
  -7   0   2     6336.96     5655.90    191.34 o 
  -6   0   2     1629.09     1715.09    107.35 o 
  -5   0   2     3090.34     2601.11    118.85 o 
  -4   0   2      369.32      423.05     53.04 o 
  -3   0   2    11811.68    13562.85    224.99 o 
  -2   0   2     4352.21     5476.81    110.81 o 
  -1   0   2      718.59     1030.56     34.87 o 
   1   0   2     6027.34     7654.97    122.58 o 
   2   0   2     1534.29     1774.85     89.83 o 
   3   0   2     8305.94     9040.00    194.14 o 
   4   0   2     2918.86     3242.20    116.43 o 
   5   0   2     4090.86     3986.60    142.36 o 
   6   0   2     1495.01     1417.35     99.93 o 
   7   0   2     1271.87     1417.30    105.90 o 
   8   0   2       15.69      128.05     35.91 o 
   9   0   2     1099.69     1115.88    129.77 o 
  10   0   2       40.86      389.33     42.68 o 
 -10   1   2     1947.12     2181.35    131.73 o 
  -9   1   2      260.33      495.92     76.55 o 
  -8   1   2     1923.19     2102.92     90.00 o 
  -7   1   2       47.39       75.05     27.90 o 
  -6   1   2    21879.43    20693.89    268.55 o 
  -5   1   2     5263.31     5259.63    112.01 o 
  -4   1   2     5160.76     4876.40     97.38 o 
  -3   1   2     3071.72     2725.50     64.65 o 
  -2   1   2       28.09       36.80     19.63 o 
  -1   1   2    84805.77    99622.43    832.88 o 
   0   1   2     4069.70     4398.52     63.92 o 
   1   1   2    45266.16    51971.97    656.25 o 
   2   1   2        3.99       23.59     18.73 o 
   3   1   2    11047.79    10749.02    160.40 o 
   4   1   2     3552.50     3065.05     90.29 o 
   5   1   2    21353.66    20688.45    285.88 o 
   6   1   2     2717.25     2499.50     87.12 o 
   7   1   2     2831.99     2713.32     93.85 o 
   8   1   2     2614.26     2484.23    109.23 o 
   9   1   2       24.21       77.81     43.68 o 
  10   1   2     6457.20     5507.93    193.90 o 
 -10   2   2      587.09      761.82     62.74 o 
  -9   2   2     1835.09     1848.42     97.87 o 
  -8   2   2      409.72      406.41     49.84 o 
  -7   2   2      156.20      164.66     33.35 o 
  -6   2   2     1627.20     1654.38     74.13 o 
  -5   2   2       16.16       30.74     25.11 o 
  -4   2   2    12805.91    13082.37    191.99 o 
  -3   2   2      209.97      230.70     32.05 o 
  -2   2   2      874.96      941.02     42.40 o 
  -1   2   2    17387.62    19638.50    192.17 o 
   0   2   2     8722.62    10620.38    121.31 o 
   1   2   2     1239.55     1356.63     42.72 o 
   2   2   2     9678.15    10785.10    125.26 o 
   3   2   2      769.52      982.08     44.14 o 
   4   2   2     3955.18     4013.08     91.29 o 
   5   2   2      247.98      251.00     35.88 o 
   6   2   2     1237.47     1292.56     68.23 o 
   7   2   2       27.63      135.29     34.62 o 
   8   2   2       88.92      208.21     35.92 o 
   9   2   2      682.16      703.79     65.75 o 
  10   2   2       85.70      262.30     39.46 o 
 -10   3   2      174.69      269.48     30.93 o 
  -9   3   2      766.90      857.25     79.70 o 
  -8   3   2     1571.00     1621.73     90.00 o 
  -7   3   2     3506.21     3347.20    102.18 o 
  -6   3   2     1682.74     1737.26     75.05 o 
  -5   3   2    16184.33    16833.15    220.69 o 
  -4   3   2      425.22      425.41     36.47 o 
  -3   3   2    16614.02    17832.49    194.78 o 
  -2   3   2      657.41      730.65     38.33 o 
  -1   3   2    26250.22    30109.39    284.78 o 
   0   3   2      150.89      193.08     25.66 o 
   1   3   2     1057.91     1063.01     38.56 o 
   2   3   2     2761.99     2845.72     54.77 o 
   3   3   2     8501.00     8738.01    123.13 o 
   4   3   2     1820.59     1541.70     59.52 o 
   5   3   2     6180.39     6415.35    127.21 o 
   6   3   2     9418.73     8868.54    170.41 o 
   7   3   2       24.36      124.96     31.93 o 
   8   3   2      941.99      875.82     69.75 o 
   9   3   2      955.69      987.48     77.02 o 
  10   3   2      432.84      523.76     55.75 o 
 -10   4   2      743.16      852.61    107.21 o 
  -9   4   2       18.86      119.34     29.97 o 
  -8   4   2       34.91      118.36     38.64 o 
  -7   4   2     6492.08     5931.26    191.63 o 
  -6   4   2     5304.66     4960.38    118.55 o 
  -5   4   2     3623.24     3262.54     88.46 o 
  -4   4   2    17180.27    16542.66    271.18 o 
  -3   4   2     1065.47     1149.51     45.42 o 
  -2   4   2      182.21      223.53     25.21 o 
  -1   4   2     7465.20     7568.23    293.04 o 
   0   4   2     1520.86     2142.73     53.89 o 
   1   4   2    22475.47    26379.81    219.60 o 
   2   4   2    12467.13    12515.59    171.50 o 
   3   4   2    16698.17    17102.99    191.69 o 
   4   4   2     1512.32     1409.73     53.93 o 
   5   4   2    10354.57     9847.58    161.02 o 
   6   4   2     2016.85     1772.17     92.56 o 
   7   4   2     1592.32     1633.28    110.51 o 
   8   4   2     1781.24     1701.44     95.38 o 
   9   4   2     2005.47     1968.29    106.46 o 
  10   4   2      343.11      515.27     45.48 o 
 -10   5   2       12.60      211.38     33.63 o 
  -9   5   2      322.20      281.49     41.59 o 
  -8   5   2      711.06      719.14     73.34 o 
  -7   5   2     4482.77     3991.46    144.09 o 
  -6   5   2      100.27       86.89     43.09 o 
  -5   5   2     7636.36     7454.31    136.93 o 
  -4   5   2        9.76       57.70     23.24 o 
  -3   5   2     5040.27     5334.26     95.27 o 
  -2   5   2      107.12       76.37     20.54 o 
  -1   5   2      224.32      271.62     24.37 o 
   0   5   2     3600.92     3019.20    115.76 o 
   1   5   2     7121.54     7223.52    100.26 o 
   2   5   2     2013.14     2151.39     69.49 o 
   3   5   2     3110.85     3400.88    154.08 o 
   4   5   2     3001.10     3043.07     77.64 o 
   5   5   2      845.17      855.34     66.06 o 
   6   5   2    12367.26    11428.03    225.19 o 
   7   5   2      207.54      238.24     53.48 o 
   8   5   2      114.80      139.56     30.11 o 
   9   5   2      167.22      306.22     45.76 o 
  10   5   2        8.74      106.13     57.37 o 
 -10   6   2      103.73      254.37     83.33 o 
  -9   6   2     1220.72     1290.95     95.39 o 
  -8   6   2      156.18      197.32     35.51 o 
  -7   6   2     2786.19     2722.10    121.69 o 
  -6   6   2      120.99      134.88     38.69 o 
  -5   6   2     6774.29     6129.94    145.07 o 
  -4   6   2     2397.13     2225.01     66.97 o 
  -3   6   2     6833.20     6811.96    113.51 o 
  -2   6   2    23883.96    25441.93    246.76 o 
  -1   6   2     7903.44     7988.86    157.03 o 
   0   6   2    37070.53    38031.56   1447.68 o 
   1   6   2     6168.34     6478.79    100.07 o 
   2   6   2    52329.68    58645.79    563.92 o 
   3   6   2     1027.28      982.30     58.95 o 
   4   6   2     6405.09     5621.53    151.40 o 
   5   6   2     1712.73     1712.29     90.40 o 
   6   6   2    10148.92     9590.55    208.11 o 
   7   6   2     3163.12     2966.45    118.14 o 
   8   6   2     3519.30     3128.86    125.53 o 
   9   6   2     4575.78     4009.99    164.43 o 
  10   6   2       75.81      275.01     56.41 o 
 -10   7   2      285.58      481.74     64.78 o 
  -9   7   2      688.21      841.90     74.09 o 
  -8   7   2      329.15      463.58     57.22 o 
  -7   7   2      187.83      311.91     50.24 o 
  -6   7   2       13.83       42.28     28.50 o 
  -5   7   2      330.33      498.20     52.73 o 
  -4   7   2     1286.20     1327.29     54.00 o 
  -3   7   2      829.91      942.59     69.06 o 
  -2   7   2     1917.15     2262.58     56.60 o 
  -1   7   2       14.98        4.64     13.07 o 
   0   7   2     1014.16      924.40    101.32 o 
   1   7   2     2159.85     2423.01     64.03 o 
   2   7   2     1324.11     1280.83     41.15 o 
   3   7   2       55.97       68.63     30.16 o 
   4   7   2     8020.59     8229.37    245.60 o 
   5   7   2      577.81      669.12     62.07 o 
   6   7   2      164.28      220.73     40.35 o 
   7   7   2      131.32      260.99     40.98 o 
   8   7   2        0.13      113.31     32.04 o 
   9   7   2      485.06      686.02     73.44 o 
  -9   8   2     2038.14     2013.08    186.41 o 
  -8   8   2     2333.15     2410.78    123.30 o 
  -7   8   2     2993.95     2925.16    165.11 o 
  -6   8   2      486.09      459.07     59.78 o 
  -5   8   2    12395.87    11129.62    266.79 o 
  -4   8   2      168.25       98.98     32.26 o 
  -3   8   2     3408.93     3350.72     82.15 o 
  -2   8   2    25755.19    26337.88    252.64 o 
  -1   8   2      102.36       52.09     36.36 o 
   0   8   2    16819.97    16345.87    547.06 o 
   1   8   2      180.50      233.66     28.55 o 
   2   8   2     4426.22     4466.86     82.03 o 
   3   8   2     1112.07     1165.02     68.24 o 
   4   8   2     3562.58     3232.65    122.03 o 
   5   8   2     1822.23     1749.31     92.04 o 
   6   8   2     2617.41     2651.72    111.53 o 
   7   8   2      870.95      910.36     72.15 o 
   8   8   2       13.59      148.53     32.41 o 
   9   8   2     1454.21     1535.05    107.26 o 
  -9   9   2        3.90       87.66     34.87 o 
  -8   9   2      279.80      326.88     61.82 o 
  -7   9   2     2373.79     2531.55    155.32 o 
  -6   9   2      164.30      154.32     36.97 o 
  -5   9   2      817.08      753.27     75.25 o 
  -4   9   2     2448.46     2262.70     90.78 o 
  -3   9   2      326.85      318.75     42.55 o 
  -2   9   2      197.38      204.92     25.32 o 
  -1   9   2       75.40       97.22     23.88 o 
   0   9   2     4029.04     3907.27    148.70 o 
   1   9   2    16149.42    17455.81    215.90 o 
   2   9   2     7083.81     6867.88    109.60 o 
   3   9   2     2729.35     2506.25     96.40 o 
   4   9   2     2157.14     2088.08    104.12 o 
   5   9   2      169.11      161.82     39.11 o 
   6   9   2      481.62      494.40     55.71 o 
   7   9   2        1.30      118.35     34.98 o 
   8   9   2      303.24      418.32     55.88 o 
   9   9   2       61.29      164.04     96.36 o 
  -9  10   2       34.87       95.16     45.06 o 
  -8  10   2      538.47      794.53     98.00 o 
  -7  10   2       42.62      191.66     84.39 o 
  -6  10   2       45.83      129.61     27.26 o 
  -5  10   2      594.44      561.45     63.30 o 
  -4  10   2      165.58      159.04     35.17 o 
  -3  10   2     1378.21     1405.80     73.09 o 
  -2  10   2       15.65       36.61     24.16 o 
  -1  10   2      603.88      580.09     41.48 o 
   0  10   2     3991.22     4093.98    123.79 o 
   1  10   2      912.98      978.45     51.97 o 
   2  10   2       13.08       36.26     20.14 o 
   3  10   2        0.43       30.07     31.07 o 
   4  10   2      181.29      184.86     38.71 o 
   5  10   2     1467.69     1544.99     86.21 o 
   6  10   2       95.96      230.76     46.55 o 
   7  10   2        0.39      130.56     36.20 o 
   8  10   2      128.85      328.04     41.51 o 
   9  10   2      410.24      519.35     79.48 o 
  -8  11   2     1977.52     1972.63    150.74 o 
  -7  11   2      127.81      281.89     49.22 o 
  -6  11   2     1481.77     1500.93    122.70 o 
  -5  11   2     3822.62     3588.70    136.85 o 
  -4  11   2      214.37      248.51     46.16 o 
  -3  11   2     1864.74     1775.92     83.17 o 
  -2  11   2      583.81      659.66     51.80 o 
  -1  11   2      124.24      109.53     26.63 o 
   0  11   2     1197.53     1137.33     56.82 o 
   1  11   2     1729.74     1875.54     84.11 o 
   2  11   2       48.23       63.49     28.01 o 
   3  11   2     2863.98     2520.00    101.88 o 
   4  11   2     1368.89     1311.84     78.54 o 
   5  11   2     1908.99     2164.33     99.98 o 
   6  11   2     2940.52     2890.94    138.00 o 
   7  11   2        5.18      146.62     30.88 o 
   8  11   2      358.20      397.30     72.17 o 
  -8  12   2        1.50      196.80     43.74 o 
  -7  12   2     1048.68      976.82    109.38 o 
  -6  12   2     1477.01     1526.14    160.66 o 
  -5  12   2     2377.63     2493.22    148.98 o 
  -4  12   2       42.75      152.54     42.80 o 
  -3  12   2     4588.12     4296.02    129.12 o 
  -2  12   2     1826.76     1744.77     76.71 o 
  -1  12   2      218.18      211.44     30.84 o 
   0  12   2    12803.42    12014.93    191.33 o 
   1  12   2      114.37      177.59     40.86 o 
   2  12   2      764.69      701.66     51.29 o 
   3  12   2      461.76      473.92     50.72 o 
   4  12   2     5153.94     4412.64    174.85 o 
   5  12   2      387.79      436.92     56.88 o 
   6  12   2      502.58      633.69     66.43 o 
   7  12   2       35.21      182.77     36.66 o 
   8  12   2        2.96      125.39     41.30 o 
  -7  13   2      472.35      472.52     69.60 o 
  -6  13   2      117.76      189.08     46.03 o 
  -5  13   2        3.89       72.74     31.35 o 
  -4  13   2     1715.84     1987.47    164.19 o 
  -3  13   2        9.18      120.33     42.35 o 
  -2  13   2      440.27      552.02     44.21 o 
  -1  13   2      299.12      333.45     56.78 o 
   0  13   2       50.63      130.80     24.30 o 
   1  13   2      671.04      788.63    112.63 o 
   2  13   2       53.76      142.97     23.73 o 
   3  13   2      120.08      162.70     32.60 o 
   4  13   2     2096.16     2153.61    111.83 o 
   5  13   2     1064.66     1379.87     95.19 o 
   6  13   2     2749.05     2611.12    166.05 o 
   7  13   2     1028.59     1114.19    108.61 o 
  -7  14   2      775.11      845.96    106.85 o 
  -6  14   2       11.81      127.60     33.27 o 
  -5  14   2     1947.64     2010.44    142.90 o 
  -4  14   2      210.89      254.09     66.90 o 
  -3  14   2       24.74       86.09     34.43 o 
  -2  14   2      610.73      751.36     80.26 o 
  -1  14   2     2100.79     2003.83     86.07 o 
   0  14   2     2910.24     2565.83    114.12 o 
   1  14   2      390.79      480.38     49.68 o 
   2  14   2      851.84      912.59     58.41 o 
   3  14   2      908.12      896.55     76.30 o 
   4  14   2     2579.51     2779.19    152.31 o 
   5  14   2     2261.91     2015.65    142.60 o 
   6  14   2      272.80      430.85     57.70 o 
   7  14   2      337.58      360.73     99.81 o 
  -6  15   2        1.01      195.82     33.41 o 
  -5  15   2     1856.94     1740.07    134.45 o 
  -4  15   2      211.29      273.23     73.10 o 
  -3  15   2      495.40      528.62     70.32 o 
  -2  15   2      668.68      812.44     82.47 o 
  -1  15   2     1285.45     1379.86    191.88 o 
   0  15   2        1.54      132.72     22.09 o 
   1  15   2       76.08      165.73     32.28 o 
   2  15   2       93.70      204.05     25.53 o 
   3  15   2     3613.50     3298.43    136.12 o 
   4  15   2       83.51      169.63     52.65 o 
   5  15   2       91.72      204.77     56.49 o 
   6  15   2      821.33      898.65     94.37 o 
  -5  16   2      145.76      431.30     82.58 o 
  -4  16   2     1390.10     1281.21    112.68 o 
  -3  16   2       55.38      237.72     49.29 o 
  -2  16   2        4.46      175.43     80.28 o 
  -1  16   2     1465.22     1521.35    142.78 o 
   0  16   2       84.23      198.92     47.00 o 
   1  16   2      182.94      321.23     51.15 o 
   2  16   2      305.02      383.20     54.86 o 
   3  16   2      260.94      371.57     52.11 o 
   4  16   2      336.45      440.29     94.27 o 
   5  16   2     1572.14     1584.71    122.64 o 
  -4  17   2     1877.27     1869.36    122.96 o 
  -3  17   2     4055.69     3434.12    168.40 o 
  -2  17   2     1875.70     1706.74    156.85 o 
  -1  17   2      667.87      763.74    103.71 o 
   0  17   2        1.04      117.81     38.74 o 
   1  17   2       13.56      140.83     44.71 o 
   2  17   2      200.18      400.43     75.04 o 
   3  17   2     1174.60     1362.39    136.04 o 
   4  17   2       15.07      238.17     81.75 o 
  -3  18   2        5.72      228.67     72.12 o 
  -2  18   2       56.39      218.19     64.93 o 
  -1  18   2      264.71      491.10     65.72 o 
   2  18   2     1103.55     1270.16    122.44 o 
   3  18   2      824.22     1038.16     82.11 o 
 -10   1   3      206.11      457.88     49.14 o 
  -9   1   3       95.38      188.35     31.87 o 
  -8   1   3      298.95      341.65     41.12 o 
  -7   1   3        1.42       49.95     24.93 o 
  -6   1   3     1162.22     1126.62     64.66 o 
  -5   1   3      779.30      878.59     52.46 o 
  -4   1   3     2554.16     2307.93     67.63 o 
  -3   1   3      442.26      488.84     33.80 o 
  -2   1   3       38.94       26.04     18.88 o 
  -1   1   3    10449.83    10942.99    106.17 o 
   0   1   3     2146.01     2084.51     46.58 o 
   1   1   3      582.96      559.32     24.17 o 
   2   1   3    20509.67    23073.70    218.71 o 
   3   1   3     5134.51     4967.49     90.55 o 
   4   1   3     6674.78     6690.90    135.93 o 
   5   1   3      455.72      410.94     48.33 o 
   6   1   3      111.81      128.41     27.38 o 
   7   1   3     2237.46     1966.73    103.67 o 
   8   1   3      328.41      444.98     53.00 o 
   9   1   3     1379.72     1436.37    104.00 o 
  10   1   3      174.34      403.61     58.58 o 
 -10   2   3      370.83      420.36     47.18 o 
  -9   2   3      131.57      219.81     33.81 o 
  -8   2   3     3952.44     3578.23    123.83 o 
  -7   2   3       17.74      107.19     28.60 o 
  -6   2   3      334.86      293.02     41.07 o 
  -5   2   3      850.32      769.22     49.63 o 
  -4   2   3    21284.48    23080.50    251.17 o 
  -3   2   3     3629.53     4205.39     79.08 o 
  -2   2   3    12663.54    14488.28    149.69 o 
  -1   2   3     3593.14     4111.08     61.98 o 
   0   2   3    11406.36    12466.58    222.41 o 
   1   2   3    16858.21    19902.18    362.47 o 
   2   2   3    17747.75    18933.95    189.21 o 
   3   2   3     2390.44     2614.77     65.44 o 
   4   2   3     5944.64     5986.24    112.73 o 
   5   2   3      164.75      136.98     32.25 o 
   6   2   3       52.44       96.43     33.17 o 
   7   2   3     5108.04     4769.09    143.73 o 
   8   2   3       15.35       96.38     27.91 o 
   9   2   3     2938.10     2782.72    119.89 o 
  10   2   3       28.81      238.67     59.61 o 
 -10   3   3     1049.18     1227.42    110.13 o 
  -9   3   3      366.96      559.70     64.40 o 
  -8   3   3     1214.14     1356.52     82.63 o 
  -7   3   3     5493.10     5414.78    187.70 o 
  -6   3   3     3501.02     2977.34    103.84 o 
  -5   3   3     2262.21     2162.46     84.02 o 
  -4   3   3    17675.46    17166.83    230.23 o 
  -3   3   3      728.77      799.37     47.13 o 
  -2   3   3    28604.94    30476.40    320.56 o 
  -1   3   3     2738.01     3045.22     52.21 o 
   0   3   3     5385.52     5330.52     77.70 o 
   1   3   3    76673.89    86081.09    688.71 o 
   2   3   3      155.72      121.35     27.41 o 
   3   3   3    41212.03    44287.66    397.43 o 
   4   3   3      104.12       88.03     27.24 o 
   5   3   3     4410.76     4247.33    102.76 o 
   6   3   3     2252.49     2290.90     84.32 o 
   7   3   3     7788.52     7656.99    186.84 o 
   8   3   3     1042.95     1027.07     76.35 o 
   9   3   3     4762.33     4529.52    155.47 o 
  10   3   3       29.44      267.83     34.42 o 
 -10   4   3        7.48      157.88     54.42 o 
  -9   4   3     1097.76     1283.82     94.80 o 
  -8   4   3      314.51      363.14     53.47 o 
  -7   4   3        3.65       72.91     50.88 o 
  -6   4   3      197.97      210.90     36.57 o 
  -5   4   3      288.22      333.86     38.45 o 
  -4   4   3     6718.79     6814.38    117.86 o 
  -3   4   3     1787.51     1512.36     51.09 o 
  -2   4   3       23.46       57.70     20.17 o 
  -1   4   3        0.92        4.92     16.92 o 
   0   4   3      568.87      587.19     33.17 o 
   1   4   3    13442.50    15782.62    152.11 o 
   2   4   3    21289.77    23601.21    269.52 o 
   3   4   3      333.45      432.20     35.29 o 
   4   4   3       14.45       58.35     25.04 o 
   5   4   3        7.13       17.91     19.51 o 
   6   4   3      133.75      116.00     38.96 o 
   7   4   3      297.90      368.35     51.54 o 
   8   4   3      863.79     1155.65     80.17 o 
   9   4   3      154.61      486.22     53.42 o 
  10   4   3       22.79      165.44     30.06 o 
 -10   5   3      458.68      615.66     48.65 o 
  -9   5   3     1568.47     1548.01    104.20 o 
  -8   5   3      503.01      604.41     66.03 o 
  -7   5   3     4513.89     4087.44    139.69 o 
  -6   5   3       16.11       28.91     31.88 o 
  -5   5   3     1327.81     1239.82     59.26 o 
  -4   5   3     4647.17     4406.40     93.77 o 
  -3   5   3     1458.35     1429.15     51.06 o 
  -2   5   3     4383.50     4144.41     86.72 o 
  -1   5   3     4345.59     4765.66     88.11 o 
   0   5   3     1134.13     1293.47     48.95 o 
   1   5   3     9915.21    10709.15    205.15 o 
   2   5   3    13814.61    15309.15    206.22 o 
   3   5   3    12273.11    12178.68    249.13 o 
   4   5   3     6819.03     6440.55    109.26 o 
   5   5   3     8167.41     8000.52    175.54 o 
   6   5   3       20.85       18.94     35.38 o 
   7   5   3      748.49      725.82     65.74 o 
   8   5   3     3603.74     3207.65    126.46 o 
   9   5   3     1382.27     1503.78     92.21 o 
  10   5   3       81.51      303.46     90.80 o 
 -10   6   3      648.61      706.19     65.36 o 
  -9   6   3      122.42      129.85     58.20 o 
  -8   6   3     3514.66     3143.01    137.41 o 
  -7   6   3     1095.29     1190.53    117.19 o 
  -6   6   3     1752.52     1682.62     85.60 o 
  -5   6   3      272.10      313.72     35.21 o 
  -4   6   3     1958.64     1930.93     64.09 o 
  -3   6   3     1761.25     1822.57     66.18 o 
  -2   6   3       14.49       15.03     14.95 o 
  -1   6   3       79.71       63.07     17.40 o 
   0   6   3      211.46      232.83     29.67 o 
   1   6   3    35453.75    39507.29    356.52 o 
   2   6   3     4330.28     4686.34    116.27 o 
   3   6   3     4506.52     4812.92    202.47 o 
   4   6   3     1665.79     1806.71     82.93 o 
   5   6   3     2012.11     1988.59     94.10 o 
   6   6   3     5398.55     4815.87    153.18 o 
   7   6   3      548.38      554.16     58.86 o 
   8   6   3      918.08      906.01     74.51 o 
   9   6   3       20.58      178.72     30.60 o 
  10   6   3      673.67      828.62     65.97 o 
 -10   7   3      573.24      796.00    266.67 o 
  -9   7   3       96.42      200.99     61.05 o 
  -8   7   3        5.56      133.40     27.39 o 
  -7   7   3       99.08      127.41     33.59 o 
  -6   7   3     1751.86     1856.21    104.60 o 
  -5   7   3       90.04      115.95     35.81 o 
  -4   7   3      189.71      322.41     31.74 o 
  -3   7   3      462.47      574.12     37.53 o 
  -2   7   3       24.50       14.50     15.59 o 
  -1   7   3     3879.38     4095.77     92.78 o 
   0   7   3      101.85       72.28     19.33 o 
   1   7   3     2035.15     2007.93     58.79 o 
   2   7   3     7503.31     7410.85    132.58 o 
   3   7   3     1652.46     1735.60     77.05 o 
   4   7   3     9759.69     8726.01    365.53 o 
   5   7   3      236.46      284.29     49.98 o 
   6   7   3      290.31      388.79     51.42 o 
   7   7   3        1.73      126.60     30.47 o 
   8   7   3       82.91      207.04     40.95 o 
   9   7   3       34.00      177.15     50.74 o 
  -9   8   3     1367.28     1664.97    130.65 o 
  -8   8   3     1438.46     1350.97    122.65 o 
  -7   8   3     3692.64     3432.79    172.55 o 
  -6   8   3      535.43      536.22     61.21 o 
  -5   8   3     1162.64     1259.98     73.67 o 
  -4   8   3       14.47       21.69     25.10 o 
  -3   8   3     5555.18     4925.73    171.46 o 
  -2   8   3       23.13       47.71     16.86 o 
  -1   8   3     8101.06     7620.39    155.46 o 
   0   8   3     5589.46     5651.16    104.22 o 
   1   8   3     9427.48     8859.43    135.31 o 
   2   8   3    17051.95    17472.36    282.18 o 
   3   8   3     2290.92     2039.82     83.45 o 
   4   8   3     2709.67     2543.29    135.09 o 
   5   8   3     3135.80     2805.02    111.62 o 
   6   8   3     3693.93     3314.23    123.60 o 
   7   8   3     1881.56     1724.16     98.98 o 
   8   8   3     2806.33     2583.52    178.87 o 
   9   8   3      156.27      567.89    218.30 o 
  -9   9   3      848.85      982.37     95.37 o 
  -8   9   3       55.10      113.29     44.23 o 
  -7   9   3       11.37      111.07     60.31 o 
  -6   9   3      235.88      387.49     52.18 o 
  -5   9   3      793.97      830.11     73.22 o 
  -4   9   3       37.03       69.74     28.97 o 
  -3   9   3     8676.38     8471.66    149.63 o 
  -2   9   3      679.84      846.74     75.11 o 
  -1   9   3      589.38      504.72     47.22 o 
   0   9   3      478.35      527.16     39.79 o 
   1   9   3      922.45      960.52     70.55 o 
   2   9   3      351.94      422.77     37.64 o 
   3   9   3     5152.13     4805.38    130.42 o 
   4   9   3       73.68       96.46     34.64 o 
   5   9   3      378.02      530.78     71.27 o 
   6   9   3     5873.95     5557.92    163.04 o 
   7   9   3      941.56      886.25     84.97 o 
   8   9   3     1693.06     1761.09    117.68 o 
   9   9   3      566.35      606.25     63.00 o 
  -9  10   3      845.32     1110.02    108.99 o 
  -8  10   3       93.41      235.70     45.49 o 
  -7  10   3     2452.76     2403.08    157.28 o 
  -6  10   3      293.11      346.12     94.47 o 
  -5  10   3     1008.78     1081.75     81.59 o 
  -4  10   3      351.22      349.40     50.86 o 
  -3  10   3    35259.62    34106.48    466.20 o 
  -2  10   3      224.05      257.30     34.39 o 
  -1  10   3     5931.58     5069.04    346.68 o 
   0  10   3     3206.29     3316.92     87.20 o 
   1  10   3       24.47       69.12     25.07 o 
   2  10   3     6015.82     5710.11    124.47 o 
   3  10   3     2257.13     2137.27     94.02 o 
   4  10   3     5732.70     5216.12    147.28 o 
   5  10   3       30.78      159.59     32.18 o 
   6  10   3     6308.14     5755.33    167.67 o 
   7  10   3      782.90      726.63     95.43 o 
   8  10   3     2699.11     2598.67    135.89 o 
  -8  11   3      102.53      126.09     33.18 o 
  -7  11   3      546.09      565.25     76.50 o 
  -6  11   3     2009.98     2117.83    156.64 o 
  -5  11   3      131.50      158.90     47.00 o 
  -4  11   3       59.87      121.57     36.04 o 
  -3  11   3     3776.09     3625.16    156.02 o 
  -2  11   3      551.43      641.20     50.35 o 
  -1  11   3     1707.54     1590.77     73.36 o 
   0  11   3      518.22      517.92     44.74 o 
   1  11   3      127.76      128.45     26.68 o 
   2  11   3       11.49       72.75     28.22 o 
   3  11   3      648.36      655.79     57.94 o 
   4  11   3     1261.31     1088.33     81.36 o 
   5  11   3      536.54      670.19     60.27 o 
   6  11   3     5069.57     4514.50    169.93 o 
   7  11   3     1712.45     1811.63    176.58 o 
   8  11   3     2107.79     1947.04    155.84 o 
  -8  12   3     1220.26     1275.78    111.18 o 
  -7  12   3      566.53      717.88     89.17 o 
  -6  12   3        7.85       31.55     55.59 o 
  -5  12   3     1075.68      997.92    101.79 o 
  -4  12   3      173.39      137.19     50.00 o 
  -3  12   3     6882.62     6236.86    228.07 o 
  -2  12   3       21.19       81.85     27.47 o 
  -1  12   3     3024.79     2696.01    137.67 o 
   0  12   3      510.05      546.10     43.08 o 
   1  12   3     1121.39     1308.58     75.98 o 
   2  12   3      558.37      730.83     52.31 o 
   3  12   3    10049.30     9687.34    207.71 o 
   4  12   3     3036.98     2936.15    111.61 o 
   5  12   3      910.74      992.73     81.59 o 
   6  12   3     1089.46     1211.41     97.93 o 
   7  12   3       13.07      133.05     40.78 o 
   8  12   3     1292.49     1303.77    124.96 o 
  -7  13   3      605.80      620.01    111.59 o 
  -6  13   3     2297.55     2071.85    289.68 o 
  -5  13   3      323.10      383.57     66.46 o 
  -4  13   3      230.10      369.69     66.38 o 
  -3  13   3      492.86      639.75     78.09 o 
  -2  13   3      107.42      135.94     29.39 o 
  -1  13   3     2019.01     1982.46     83.96 o 
   0  13   3     1898.84     1956.24     87.35 o 
   1  13   3       45.70       67.61     29.74 o 
   2  13   3     8367.61     7707.53    160.42 o 
   3  13   3      101.62      169.24     32.06 o 
   4  13   3     1106.17     1183.74     77.13 o 
   5  13   3     5189.96     4663.70    169.53 o 
   6  13   3      162.92      373.39     58.89 o 
   7  13   3      833.88     1023.84    102.66 o 
  -7  14   3       68.59      248.27     66.68 o 
  -6  14   3      163.84      269.60     47.57 o 
  -5  14   3       83.39      163.76     47.80 o 
  -4  14   3       71.58       87.16     34.14 o 
  -3  14   3       11.89       93.22     37.49 o 
  -2  14   3      160.03      172.13     55.97 o 
  -1  14   3      788.93      877.46     80.66 o 
   0  14   3      684.30      719.31     56.59 o 
   1  14   3     2173.22     2200.14     96.12 o 
   2  14   3     1762.92     1909.94     87.07 o 
   3  14   3     7491.16     6659.67    226.49 o 
   4  14   3        0.15       88.44     31.92 o 
   5  14   3     2927.08     2887.03    165.06 o 
   6  14   3       28.22      187.64     35.11 o 
   7  14   3      141.04      260.84     69.49 o 
  -6  15   3      235.83      310.78     74.40 o 
  -5  15   3     1398.05     1532.33    127.54 o 
  -4  15   3     1317.96     1279.41    111.06 o 
  -3  15   3       45.78       70.97     27.32 o 
  -2  15   3     3583.59     3277.96    153.96 o 
  -1  15   3     4147.64     3610.39    208.49 o 
   0  15   3     5715.36     5165.16    200.88 o 
   1  15   3     1702.14     1980.51     96.10 o 
   2  15   3     1242.44     1301.46     69.62 o 
   3  15   3     2558.42     2619.04    161.70 o 
   4  15   3     2254.13     2371.50    149.22 o 
   5  15   3     4258.92     3963.40    290.20 o 
   6  15   3      370.28      532.32     54.20 o 
  -5  16   3      154.43      427.04     68.90 o 
  -4  16   3      891.12      880.69    132.29 o 
  -3  16   3       78.60      167.62     37.01 o 
  -2  16   3      343.52      374.90     78.50 o 
  -1  16   3     1358.35     1601.76    150.44 o 
   0  16   3       12.09      201.49     47.75 o 
   1  16   3     3156.74     2941.77    151.75 o 
   2  16   3      507.95      617.36     53.81 o 
   3  16   3       70.00      139.09     34.67 o 
   4  16   3      841.81      947.46    100.82 o 
   5  16   3     1433.10     1511.99    119.96 o 
  -4  17   3     4117.77     3793.47    180.68 o 
  -3  17   3       37.23      217.95     49.53 o 
  -2  17   3     5907.00     5635.44    282.01 o 
  -1  17   3      187.70      223.52    137.72 o 
   0  17   3     2218.80     1975.05    236.77 o 
   1  17   3     3635.61     3304.78    251.21 o 
   2  17   3      256.13      463.17     56.65 o 
   3  17   3     2118.03     1870.92    157.71 o 
   4  17   3     1382.01     1542.72    144.52 o 
  -3  18   3      195.86      444.32     68.40 o 
  -2  18   3       40.81       98.22     33.87 o 
  -1  18   3      251.60      370.04     58.67 o 
   3  18   3      234.44      443.08     67.98 o 
 -10   0   4     1627.68     1908.04    214.17 o 
  -9   0   4     4019.84     3653.08    168.69 o 
  -8   0   4     3299.56     2959.07    144.23 o 
  -7   0   4     9890.95     9285.34    250.84 o 
  -6   0   4     5107.50     4783.86    163.53 o 
  -5   0   4    18083.88    16336.67    340.49 o 
  -4   0   4     2388.36     2072.52     90.83 o 
  -3   0   4       50.74       35.38     29.46 o 
  -2   0   4    12870.26    12687.83    325.63 o 
  -1   0   4      297.74      257.04     24.93 o 
   0   0   4    96456.23   116545.62   4126.07 o 
   1   0   4      200.31      206.90     26.91 o 
   2   0   4     7761.62     8181.66    154.31 o 
   3   0   4     2912.13     2561.37    122.24 o 
   4   0   4    65569.04    70938.91    920.90 o 
   5   0   4      414.54      516.42     65.11 o 
   6   0   4    11307.11    10647.58    261.86 o 
   7   0   4       73.80      164.81     48.06 o 
   8   0   4      740.82      880.46    116.24 o 
   9   0   4     6341.44     5290.99    271.97 o 
  10   0   4      888.62      906.29    109.30 o 
 -10   1   4     1480.30     1791.73    120.05 o 
  -9   1   4     1531.35     1547.57     90.13 o 
  -8   1   4       11.79      103.34     26.06 o 
  -7   1   4     2285.91     2134.95     86.69 o 
  -6   1   4      231.54      200.62     37.36 o 
  -5   1   4     1922.82     1648.32     66.66 o 
  -4   1   4     5356.79     6277.39    110.56 o 
  -3   1   4       60.37       50.52     21.98 o 
  -2   1   4       21.28       11.53     19.01 o 
  -1   1   4      606.53      606.45     26.15 o 
   0   1   4     3502.69     4356.27     62.46 o 
   1   1   4      136.67      141.47     18.58 o 
   2   1   4     3978.40     3745.26     69.40 o 
   3   1   4       25.42       32.20     24.96 o 
   4   1   4     6413.13     6897.36    135.96 o 
   5   1   4      211.88      160.51     39.71 o 
   6   1   4     2224.71     2476.94    152.18 o 
   7   1   4       40.13      111.58     33.21 o 
   8   1   4     4725.92     3808.04    134.47 o 
   9   1   4     1260.62     1816.86    114.99 o 
  10   1   4       59.62      267.82     34.50 o 
 -10   2   4       39.54      208.07     44.77 o 
  -9   2   4     1532.20     1659.40    103.29 o 
  -8   2   4     1281.18     1322.69     71.75 o 
  -7   2   4     2890.68     2963.42     96.44 o 
  -6   2   4     2197.18     2131.23     81.95 o 
  -5   2   4     3805.12     3432.27     90.66 o 
  -4   2   4     4940.51     4766.80     95.26 o 
  -3   2   4      384.38      357.47     29.77 o 
  -2   2   4     6357.81     6335.74     85.34 o 
  -1   2   4    20566.44    23510.98    228.29 o 
   0   2   4    63710.61    73652.02   1520.96 o 
   1   2   4     2543.69     2865.82     51.65 o 
   2   2   4     9953.82    10273.13    124.38 o 
   3   2   4     1448.55     1391.43     52.01 o 
   4   2   4    15644.78    15690.87    200.05 o 
   5   2   4     7078.50     7016.62    135.97 o 
   6   2   4     6149.34     6009.29    135.01 o 
   7   2   4      368.99      523.06     56.69 o 
   8   2   4      562.87      563.92     73.92 o 
   9   2   4     1987.01     2122.77    124.19 o 
  10   2   4       62.78      167.45     35.01 o 
 -10   3   4     1408.02     1728.62    114.12 o 
  -9   3   4      123.21      184.32     47.62 o 
  -8   3   4        5.78      130.41     57.84 o 
  -7   3   4     3889.66     3682.23    106.81 o 
  -6   3   4        7.15       40.41     27.92 o 
  -5   3   4    11621.72    10924.87    166.89 o 
  -4   3   4      229.44      285.24     31.51 o 
  -3   3   4    22625.53    24746.38    489.51 o 
  -2   3   4     1271.78     1242.33     41.26 o 
  -1   3   4    26834.81    31662.76    271.33 o 
   0   3   4     8473.19     9914.87    183.96 o 
   1   3   4     8318.41     8820.61    117.34 o 
   2   3   4     7052.74     7533.26    149.45 o 
   3   3   4    11344.44    12115.09    153.70 o 
   4   3   4     5210.33     4836.33     99.93 o 
   5   3   4      805.50      856.88     53.00 o 
   6   3   4     1637.74     1785.93     93.09 o 
   7   3   4      565.56      671.38     84.82 o 
   8   3   4     3502.96     3454.08    130.01 o 
   9   3   4      378.74      485.19     48.66 o 
  10   3   4      407.32      490.02     40.81 o 
 -10   4   4      184.87      449.87     51.82 o 
  -9   4   4      882.39     1069.73     87.00 o 
  -8   4   4     1572.47     1561.10     99.75 o 
  -7   4   4      180.76      217.07     38.98 o 
  -6   4   4    17391.82    16843.72    234.98 o 
  -5   4   4     4831.74     4663.62    105.07 o 
  -4   4   4      684.08      645.02     41.26 o 
  -3   4   4      498.84      444.06     35.93 o 
  -2   4   4     1292.84     1314.77     47.17 o 
  -1   4   4    12986.96    14943.92    170.72 o 
   0   4   4       78.90      142.54     23.82 o 
   1   4   4    26801.97    29376.39    244.09 o 
   2   4   4      282.06      206.51     32.77 o 
   3   4   4      866.31      849.09     54.71 o 
   4   4   4     2794.45     3078.78     75.70 o 
   5   4   4     8474.21     8095.50    173.82 o 
   6   4   4     1684.07     1613.40     91.13 o 
   7   4   4     4108.73     3573.62    135.35 o 
   8   4   4       13.40      184.46     33.63 o 
   9   4   4      133.18      265.06     35.82 o 
  10   4   4      823.17     1074.66     93.49 o 
 -10   5   4      494.40      758.95     82.09 o 
  -9   5   4       63.70      183.79     36.28 o 
  -8   5   4     1517.82     1759.64    106.81 o 
  -7   5   4      409.20      618.93     63.50 o 
  -6   5   4     4826.29     4236.02    107.66 o 
  -5   5   4     5678.08     5628.38    116.56 o 
  -4   5   4     4144.23     4038.41     89.89 o 
  -3   5   4    19459.54    21172.68    317.68 o 
  -2   5   4      894.75      877.20     42.20 o 
  -1   5   4     6561.39     6606.41     95.10 o 
   0   5   4    16132.67    17756.14    209.38 o 
   1   5   4    18606.87    19991.02    187.31 o 
   2   5   4     7195.67     7954.93    139.93 o 
   3   5   4    12366.96    12602.25    218.93 o 
   4   5   4     6011.63     5479.44    133.52 o 
   5   5   4     1607.10     1537.18     85.46 o 
   6   5   4       14.25       18.37     33.31 o 
   7   5   4     4461.78     4166.19    140.66 o 
   8   5   4     1246.54     1391.92     90.06 o 
   9   5   4     1836.15     1831.18    103.93 o 
  10   5   4     1110.52     1080.96     79.72 o 
 -10   6   4      987.10     1047.32     95.49 o 
  -9   6   4      129.35      268.22     48.99 o 
  -8   6   4     4197.36     3813.12    149.95 o 
  -7   6   4     1624.31     1581.74     98.71 o 
  -6   6   4     9857.92     9170.38    188.58 o 
  -5   6   4     7776.61     7495.21    157.80 o 
  -4   6   4     3377.55     3214.74     81.07 o 
  -3   6   4     2054.19     1761.83     69.33 o 
  -2   6   4     3908.70     4111.98     70.01 o 
  -1   6   4    10904.48    10794.73    138.16 o 
   0   6   4     2979.14     3177.30     75.69 o 
   1   6   4    22165.87    22313.75    264.48 o 
   2   6   4     8837.72     9512.60    179.19 o 
   3   6   4       36.70       -0.76     27.63 o 
   4   6   4     4120.35     4136.27    122.71 o 
   5   6   4      196.99      183.50     45.20 o 
   6   6   4     1766.12     1756.59     96.26 o 
   7   6   4     1361.64     1556.46     91.67 o 
   8   6   4      876.44      900.19     74.12 o 
   9   6   4      245.84      383.36     65.89 o 
 -10   7   4      526.83      781.02    101.27 o 
  -9   7   4        0.87      126.64     56.12 o 
  -8   7   4     2460.54     2336.13    152.70 o 
  -7   7   4       10.42      120.42     36.91 o 
  -6   7   4     8957.40     8302.59    209.29 o 
  -5   7   4     3712.05     3518.59    122.15 o 
  -4   7   4     3197.78     2978.47     79.59 o 
  -3   7   4     4447.72     4542.97    137.33 o 
  -2   7   4     4172.12     4399.18     78.14 o 
  -1   7   4     5965.85     5193.41     94.84 o 
   0   7   4       11.78       29.75     18.88 o 
   1   7   4      572.35      524.05     35.42 o 
   2   7   4      741.92      732.61     46.65 o 
   3   7   4     5304.44     5298.18    129.46 o 
   4   7   4      187.80      224.86     43.54 o 
   5   7   4    10853.32     9845.88    229.40 o 
   6   7   4      101.65      169.93     43.23 o 
   7   7   4     5729.88     5000.06    158.62 o 
   8   7   4      525.14      721.03     79.58 o 
   9   7   4      261.03      450.36     47.29 o 
  -9   8   4       75.40      260.06     44.90 o 
  -8   8   4       10.57      152.98     36.97 o 
  -7   8   4      254.11      357.14     88.40 o 
  -6   8   4       47.69       98.51     37.06 o 
  -5   8   4       15.75       70.74     35.34 o 
  -4   8   4     1395.31     1310.20     54.66 o 
  -3   8   4       23.98       34.90     24.02 o 
  -2   8   4     1797.92     1868.98     58.17 o 
  -1   8   4    10755.38    10531.91    149.91 o 
   0   8   4      385.07      389.19     38.57 o 
   1   8   4    15962.79    16023.80    197.17 o 
   2   8   4     1143.89     1207.22     58.15 o 
   3   8   4        5.82       11.75     27.82 o 
   4   8   4       39.46       90.07     39.19 o 
   5   8   4      173.08      231.78     48.65 o 
   6   8   4      797.90      828.10     70.05 o 
   7   8   4      711.50      659.09     66.54 o 
   8   8   4       29.53      130.30     33.06 o 
   9   8   4       24.74      175.70     82.52 o 
  -9   9   4      433.45      509.51     53.28 o 
  -8   9   4     1862.90     1877.55    143.92 o 
  -7   9   4     1079.73     1141.22    110.19 o 
  -6   9   4     1563.73     1600.13    121.51 o 
  -5   9   4     3166.39     2852.21    146.21 o 
  -4   9   4       90.09      159.88     39.87 o 
  -3   9   4       71.08      136.97     36.06 o 
  -2   9   4      155.07      225.33     32.90 o 
  -1   9   4    10522.15    10108.67    152.58 o 
   0   9   4       66.20       92.62     15.19 o 
   1   9   4     1351.60     1515.30     59.13 o 
   2   9   4      316.44      364.01     38.24 o 
   3   9   4       21.28       42.77     32.52 o 
   4   9   4      373.35      442.18     53.15 o 
   5   9   4     5302.12     4766.31    150.26 o 
   6   9   4      115.47      198.12     38.29 o 
   7   9   4      504.21      694.45     65.33 o 
   8   9   4       19.08      104.80     31.58 o 
   9   9   4     2542.38     2604.92    133.09 o 
  -9  10   4      147.13      371.87    108.56 o 
  -8  10   4      151.41      357.97    133.33 o 
  -7  10   4      350.01      275.87     66.78 o 
  -6  10   4      301.08      368.92     59.69 o 
  -5  10   4        2.94       37.26     40.12 o 
  -4  10   4      530.90      485.25     56.28 o 
  -3  10   4       28.03       80.49     56.21 o 
  -2  10   4      300.72      404.69     35.87 o 
  -1  10   4        1.87       24.65     15.25 o 
   0  10   4      659.32      570.88     47.22 o 
   1  10   4      177.42      206.37     30.97 o 
   2  10   4     6140.34     5630.87    124.85 o 
   3  10   4      122.48      157.06     39.76 o 
   4  10   4      912.47      903.83     80.21 o 
   5  10   4      942.67     1014.95     73.47 o 
   6  10   4       54.78      210.31     37.27 o 
   7  10   4      122.64      227.03     65.94 o 
   8  10   4       42.83      161.22     72.82 o 
  -8  11   4       20.71       60.15     47.30 o 
  -7  11   4      800.10      989.25    138.20 o 
  -6  11   4     2922.05     2952.15    163.61 o 
  -5  11   4     1249.83     1416.84    116.34 o 
  -4  11   4     4189.53     3990.51    176.11 o 
  -3  11   4        3.36       65.25     33.97 o 
  -2  11   4     2399.53     2311.75     75.59 o 
  -1  11   4     2950.22     2629.08     86.88 o 
   0  11   4      189.18      148.05     33.29 o 
   1  11   4       85.75      100.55     32.11 o 
   2  11   4     1565.31     1592.67     72.44 o 
   3  11   4      397.89      356.99     46.60 o 
   4  11   4     5875.78     5495.54    155.25 o 
   5  11   4     1086.32     1161.79     78.28 o 
   6  11   4       74.42      181.90     34.53 o 
   7  11   4      194.54      340.73     51.34 o 
   8  11   4        2.55       82.68     40.13 o 
  -8  12   4      275.80      481.49     55.86 o 
  -7  12   4      462.12      603.90     81.97 o 
  -6  12   4      781.19      785.28     91.87 o 
  -5  12   4      544.63      520.97     79.58 o 
  -4  12   4       25.04       72.21     40.94 o 
  -3  12   4     4271.89     3953.29    170.75 o 
  -2  12   4     1823.60     1778.23     88.48 o 
  -1  12   4     4777.09     4407.54    195.05 o 
   0  12   4     4741.34     4347.49    108.06 o 
   1  12   4     2985.60     3121.56    108.05 o 
   2  12   4      215.50      331.65     38.69 o 
   3  12   4      317.86      438.94     51.29 o 
   4  12   4     1322.89     1444.36     84.90 o 
   5  12   4      235.10      301.84     40.97 o 
   6  12   4     2999.32     2867.66    138.57 o 
   7  12   4      402.63      474.06     75.63 o 
   8  12   4      549.12      677.24     79.29 o 
  -7  13   4        4.29       22.97     96.93 o 
  -6  13   4     3211.97     3044.50    182.35 o 
  -5  13   4     2006.61     1948.64    139.86 o 
  -4  13   4      321.80      303.08     64.98 o 
  -3  13   4      448.89      466.95     66.44 o 
  -2  13   4     2338.56     2301.38    129.90 o 
  -1  13   4     3552.92     3216.64    180.57 o 
   0  13   4      992.60     1081.06     69.23 o 
   1  13   4      167.51      273.56     40.35 o 
   2  13   4      144.41      283.78     35.19 o 
   3  13   4     3598.93     3529.88    122.89 o 
   4  13   4     3958.01     3542.36    138.98 o 
   5  13   4     4479.81     4185.54    160.20 o 
   6  13   4       69.05      253.45     43.94 o 
   7  13   4      957.24     1096.42    106.23 o 
  -7  14   4      593.43      717.99     79.98 o 
  -6  14   4      108.22      274.22     47.96 o 
  -5  14   4     1067.04     1162.83    132.23 o 
  -4  14   4      944.55      902.99     93.84 o 
  -3  14   4     2216.88     2170.31    136.01 o 
  -2  14   4     2900.91     2492.27    158.69 o 
  -1  14   4      672.53      668.23     78.93 o 
   0  14   4      567.01      626.78     53.35 o 
   1  14   4      525.59      650.38     56.34 o 
   2  14   4      466.33      559.07     48.06 o 
   3  14   4      112.29      269.09     35.24 o 
   4  14   4     1059.07     1058.34     84.55 o 
   5  14   4      172.74      377.44     42.33 o 
   6  14   4     2044.62     2000.11    159.07 o 
   7  14   4      637.70      714.41     72.17 o 
  -6  15   4      863.53      885.36    115.54 o 
  -5  15   4     1154.23     1421.09    123.44 o 
  -4  15   4      219.74      409.47     61.60 o 
  -3  15   4      132.76      224.04     41.37 o 
  -2  15   4      250.30      296.00     89.91 o 
  -1  15   4      919.82      861.47    151.61 o 
   0  15   4     3421.51     3048.36    189.51 o 
   1  15   4       73.81      175.78     36.89 o 
   2  15   4        9.32      148.25     22.77 o 
   3  15   4       47.12      203.74     58.27 o 
   4  15   4      581.97      810.47     71.24 o 
   5  15   4       73.32      233.25     76.48 o 
   6  15   4      557.76      805.30     86.16 o 
  -5  16   4      366.37      469.36     60.99 o 
  -4  16   4      526.12      705.01     82.15 o 
  -3  16   4      464.24      451.75     64.30 o 
  -2  16   4       90.30      100.63     49.04 o 
  -1  16   4     1875.70     1790.85    162.37 o 
   0  16   4      536.69      919.91    115.28 o 
   1  16   4        9.40      106.17     34.35 o 
   2  16   4     1340.43     1440.17     80.69 o 
   3  16   4      507.26      683.26     73.93 o 
   4  16   4       51.35      142.97     30.47 o 
   5  16   4       58.29      255.71     48.52 o 
  -4  17   4      598.47      815.40     86.00 o 
  -3  17   4      688.31      815.96    216.85 o 
  -2  17   4      358.02      326.43     61.63 o 
  -1  17   4      628.83      742.59    112.24 o 
   0  17   4       17.81      256.94     48.61 o 
   1  17   4     1115.91     1222.04    100.64 o 
   2  17   4      283.12      352.11     54.31 o 
   3  17   4      151.25      361.20     58.12 o 
   4  17   4      557.39      768.68     93.01 o 
  -3  18   4     4173.61     3771.18    220.19 o 
  -2  18   4     1611.05     1624.47    152.12 o 
  -1  18   4      730.75      893.37    105.21 o 
   0  18   4     1330.56     1784.68    128.55 o 
   3  18   4      381.58      727.42     72.73 o 
 -10   1   5      417.63      562.04     96.93 o 
  -9   1   5      811.73      816.97     99.03 o 
  -8   1   5      258.99      369.83     46.00 o 
  -7   1   5      390.16      398.35     46.00 o 
  -6   1   5      226.54      255.87     39.66 o 
  -5   1   5      548.01      762.82     48.85 o 
  -4   1   5      183.41      268.13     32.12 o 
  -3   1   5     1547.65     1580.57     50.43 o 
  -2   1   5     4607.08     5237.85     75.89 o 
  -1   1   5    11049.34    12645.18    201.93 o 
   0   1   5     6101.28     6421.82    100.29 o 
   1   1   5     1679.74     1621.04     46.95 o 
   2   1   5    19773.85    21241.64    211.02 o 
   3   1   5     3962.38     3420.40     76.04 o 
   4   1   5     1010.00     1230.63     56.52 o 
   5   1   5        3.02      -11.41     24.40 o 
   6   1   5       16.81       35.83     23.53 o 
   7   1   5      267.31      264.47     42.58 o 
   8   1   5      196.68      247.09     40.25 o 
   9   1   5       10.04       99.80     24.66 o 
  10   1   5       95.08      312.20     46.23 o 
 -10   2   5      379.02      457.33     45.72 o 
  -9   2   5      101.30      146.62     46.77 o 
  -8   2   5       41.54      132.72     26.40 o 
  -7   2   5      299.51      309.07     40.20 o 
  -6   2   5     1947.41     1730.01     75.10 o 
  -5   2   5    12178.32    11597.07    172.23 o 
  -4   2   5       84.95       43.82     23.80 o 
  -3   2   5    36471.60    37721.99    339.63 o 
  -2   2   5     2454.05     2754.74     52.86 o 
  -1   2   5     1020.12     1140.74     49.79 o 
   0   2   5     2447.39     2296.46     43.72 o 
   1   2   5      106.93      265.80     24.13 o 
   2   2   5      150.47       45.27     19.43 o 
   3   2   5      784.88     1063.20     59.79 o 
   4   2   5     2630.39     2378.66     72.03 o 
   5   2   5      125.16      123.98     32.39 o 
   6   2   5      146.20      195.80     34.25 o 
   7   2   5      684.28      655.65     61.46 o 
   8   2   5     5858.52     5644.36    168.52 o 
   9   2   5        2.66      147.07     28.81 o 
  10   2   5      728.13      796.18     63.53 o 
 -10   3   5      467.54      521.44     50.30 o 
  -9   3   5     1069.34     1267.60     90.81 o 
  -8   3   5     1381.85     1397.86    115.53 o 
  -7   3   5     3504.92     3268.18     99.84 o 
  -6   3   5     1069.83     1081.37     62.24 o 
  -5   3   5     2734.53     2712.63     81.32 o 
  -4   3   5     7077.99     6650.20    113.64 o 
  -3   3   5      147.79      228.57     28.35 o 
  -2   3   5       29.79       78.60     17.28 o 
  -1   3   5    39995.17    47237.20    432.89 o 
   0   3   5     1192.42     1093.19     36.32 o 
   1   3   5    13173.21    14585.94    269.05 o 
   2   3   5    27483.60    29488.19    276.77 o 
   3   3   5     7104.77     7040.65    110.86 o 
   4   3   5      981.15     1060.28     50.51 o 
   5   3   5      880.79     1168.44    116.87 o 
   6   3   5      411.40      326.12     52.79 o 
   7   3   5        9.48       23.30     25.12 o 
   8   3   5      252.72      307.07     46.03 o 
   9   3   5      447.53      576.40     57.47 o 
  10   3   5      434.60      574.19    110.43 o 
 -10   4   5      386.65      582.88     79.16 o 
  -9   4   5      146.91      228.87     39.19 o 
  -8   4   5     5828.56     5547.51    209.63 o 
  -7   4   5      266.84      336.19     47.63 o 
  -6   4   5      209.58      243.13     43.08 o 
  -5   4   5    12319.14    11699.08    194.36 o 
  -4   4   5      734.95      843.61     50.56 o 
  -3   4   5    13667.20    12991.33    288.64 o 
  -2   4   5      579.12      458.05     27.75 o 
  -1   4   5     7213.13     7138.53     92.34 o 
   0   4   5      103.77      173.33     22.29 o 
   1   4   5     8224.97     8241.47     97.67 o 
   2   4   5     7969.42     7399.72    266.98 o 
   3   4   5    16217.83    16219.45    227.49 o 
   4   4   5     7178.79     7166.89    147.85 o 
   5   4   5       28.12       24.40     42.04 o 
   6   4   5     1564.83     1631.02     91.92 o 
   7   4   5      682.29      679.28     64.52 o 
   8   4   5     6063.67     5199.98    165.01 o 
   9   4   5      147.56      253.58     35.08 o 
  10   4   5     1812.61     2026.15    100.09 o 
 -10   5   5      124.48      307.11     45.86 o 
  -9   5   5      363.91      478.41     71.96 o 
  -8   5   5     1486.84     1596.27    100.55 o 
  -7   5   5      178.15      292.39     48.78 o 
  -6   5   5      844.81      937.02     55.66 o 
  -5   5   5       58.59       16.25     25.01 o 
  -4   5   5     5279.35     5004.69     99.50 o 
  -3   5   5       86.36       31.73     14.98 o 
  -2   5   5    10401.96    11578.37    139.42 o 
  -1   5   5     1190.19     1417.72     43.69 o 
   0   5   5     2331.42     2393.29     61.25 o 
   1   5   5     6413.89     6429.79     88.54 o 
   2   5   5     4108.71     4540.65    105.04 o 
   3   5   5     2726.01     2876.55     91.21 o 
   4   5   5        2.30      -23.59     28.44 o 
   5   5   5      720.61      757.85     64.25 o 
   6   5   5     6847.51     6099.74    165.07 o 
   7   5   5     2158.64     2243.48    108.61 o 
   8   5   5     1422.59     1419.52     96.73 o 
   9   5   5       29.06      179.11     28.07 o 
  10   5   5      286.39      414.02     50.36 o 
 -10   6   5      396.96      548.72     98.98 o 
  -9   6   5     1494.33     1545.92    126.32 o 
  -8   6   5     4220.65     3862.08    149.19 o 
  -7   6   5     3890.99     3419.88    133.74 o 
  -6   6   5     2624.34     2561.01    134.02 o 
  -5   6   5     1188.60     1313.90     59.08 o 
  -4   6   5       85.91      133.75     25.64 o 
  -3   6   5      663.23      864.55     42.08 o 
  -2   6   5        4.93       68.28     12.81 o 
  -1   6   5     3982.03     4101.63     78.09 o 
   0   6   5      442.84      327.20     31.82 o 
   1   6   5     2212.07     2318.68     57.48 o 
   2   6   5     6045.89     6312.30    134.48 o 
   3   6   5    17338.57    16973.00    247.84 o 
   4   6   5      571.60      560.32     55.92 o 
   5   6   5     2288.25     2330.43    103.52 o 
   6   6   5       17.29       72.86     36.55 o 
   7   6   5      762.38      832.50     71.64 o 
   8   6   5       67.42      202.64     36.79 o 
   9   6   5      460.55      728.47     67.09 o 
 -10   7   5      586.94      686.74     89.79 o 
  -9   7   5      926.73      742.33     89.15 o 
  -8   7   5     1006.16     1208.58    113.20 o 
  -7   7   5     5291.85     5114.43    258.13 o 
  -6   7   5      919.18      897.15     75.58 o 
  -5   7   5      649.48      696.38     51.10 o 
  -4   7   5     4250.23     4126.74     93.06 o 
  -3   7   5     2369.55     2102.45    129.73 o 
  -2   7   5      176.47      158.46     22.04 o 
  -1   7   5     2840.96     2781.81     68.45 o 
   0   7   5     4440.14     4084.30     91.32 o 
   1   7   5     6791.34     7067.14    112.44 o 
   2   7   5    32742.18    35165.48    353.12 o 
   3   7   5    10442.34     9581.88    180.04 o 
   4   7   5      694.23      555.77     56.09 o 
   5   7   5     4589.99     4041.62    129.29 o 
   6   7   5     3270.29     2798.24    116.19 o 
   7   7   5       45.61      114.05     47.55 o 
   8   7   5       44.04      206.35     34.08 o 
   9   7   5     1038.32     1329.91     99.99 o 
  -9   8   5        1.41      209.93     33.20 o 
  -8   8   5      151.80      250.62     55.68 o 
  -7   8   5      336.69      431.18     71.61 o 
  -6   8   5      473.01      473.65     56.37 o 
  -5   8   5      774.72      683.76     65.77 o 
  -4   8   5      180.76      322.44     32.70 o 
  -3   8   5       20.40       54.03     28.40 o 
  -2   8   5      548.50      548.67     61.05 o 
  -1   8   5      755.76      845.63     44.26 o 
   0   8   5     1573.24     1568.12     55.86 o 
   1   8   5       96.73      177.41     26.53 o 
   2   8   5        0.45       -6.30     21.85 o 
   3   8   5       17.43       26.02     29.12 o 
   4   8   5        0.36      -29.92     29.92 o 
   5   8   5     1151.89     1415.32     83.90 o 
   6   8   5      524.88      617.75     72.51 o 
   7   8   5      911.45      928.60     76.94 o 
   8   8   5        4.89      108.10     27.41 o 
   9   8   5      111.20      277.01     67.35 o 
  -9   9   5      846.90      941.96     92.24 o 
  -8   9   5     1222.64     1175.42    112.56 o 
  -7   9   5      849.17      928.43    102.75 o 
  -6   9   5     2358.32     2305.33    144.10 o 
  -5   9   5      960.19     1083.11     94.04 o 
  -4   9   5    22181.56    20550.56    335.56 o 
  -3   9   5      657.73      743.55     66.08 o 
  -2   9   5    31175.48    30986.20    407.30 o 
  -1   9   5     3417.28     3503.62     85.37 o 
   0   9   5     6136.33     5508.54    144.97 o 
   1   9   5     5409.89     5270.00    105.55 o 
   2   9   5     2375.64     2216.72     76.93 o 
   3   9   5     6257.95     5968.71    176.56 o 
   4   9   5     1761.73     1797.24     91.44 o 
   5   9   5     5963.42     5620.70    199.83 o 
   6   9   5      589.30      847.01     70.16 o 
   7   9   5    11809.54    10760.19    249.45 o 
   8   9   5      492.65      502.26     65.09 o 
   9   9   5     5261.49     4764.60    184.19 o 
  -9  10   5     1712.53     1827.82    176.52 o 
  -8  10   5      617.56      781.59     96.63 o 
  -7  10   5      387.15      473.63     72.95 o 
  -6  10   5      732.61      757.81     89.23 o 
  -5  10   5      155.19      285.76     58.82 o 
  -4  10   5      293.24      340.25     68.08 o 
  -3  10   5      128.15      186.40     28.23 o 
  -2  10   5      158.09      186.90     32.09 o 
  -1  10   5       35.81       26.05     19.99 o 
   0  10   5     2391.50     2092.23     68.88 o 
   1  10   5       36.03       38.16     22.43 o 
   2  10   5      620.64      597.35     48.70 o 
   3  10   5       26.52       41.86     32.98 o 
   4  10   5      123.53      207.51     49.40 o 
   5  10   5      698.76      889.91     77.06 o 
   6  10   5      253.73      263.02     45.34 o 
   7  10   5     1611.23     1705.74    115.39 o 
   8  10   5      262.61      495.08     59.87 o 
  -8  11   5     1984.52     1820.40    141.95 o 
  -7  11   5       16.30      115.70     34.43 o 
  -6  11   5     4397.02     3770.28    206.72 o 
  -5  11   5      124.27      135.36     43.53 o 
  -4  11   5    18765.03    16442.83    378.68 o 
  -3  11   5     1599.05     1472.44    111.54 o 
  -2  11   5    24565.94    23441.21    329.90 o 
  -1  11   5      944.65     1057.13     58.57 o 
   0  11   5     5997.95     5908.17    136.77 o 
   1  11   5     4865.44     4594.08    126.45 o 
   2  11   5     3719.11     3561.57    102.03 o 
   3  11   5     2987.48     2858.91    107.50 o 
   4  11   5     2052.39     2043.92     98.51 o 
   5  11   5     3090.73     3101.44    167.59 o 
   6  11   5      147.12      261.35     73.23 o 
   7  11   5     7806.19     6944.35    226.15 o 
   8  11   5       37.85      123.01     31.55 o 
  -8  12   5      110.93      297.01     55.49 o 
  -7  12   5     2124.81     2097.45    148.27 o 
  -6  12   5      944.78      954.34    102.50 o 
  -5  12   5     1035.52     1051.03    104.61 o 
  -4  12   5     2193.89     2247.80    141.57 o 
  -3  12   5      340.14      391.01     66.72 o 
  -2  12   5     1523.79     1484.64    107.51 o 
  -1  12   5      442.14      507.06     40.32 o 
   0  12   5       20.81       68.97     23.81 o 
   1  12   5     2291.69     2338.39     96.08 o 
   2  12   5     1200.81     1345.36     68.88 o 
   3  12   5       38.57       99.13     27.06 o 
   4  12   5     5729.14     5237.88    155.15 o 
   5  12   5      492.51      501.55     54.04 o 
   6  12   5      927.57      906.49     81.46 o 
   7  12   5     1066.47     1208.63     97.80 o 
   8  12   5      101.47      283.20     37.85 o 
  -7  13   5      202.34      231.65     98.28 o 
  -6  13   5      840.92      892.42    101.24 o 
  -5  13   5      594.30      797.28     94.30 o 
  -4  13   5     3205.89     2826.74    158.26 o 
  -3  13   5     1186.60     1100.74    100.42 o 
  -2  13   5     1136.35     1093.45     95.04 o 
  -1  13   5     1144.77     1195.36     77.42 o 
   0  13   5      433.80      557.64     58.77 o 
   1  13   5      820.66      982.27     68.93 o 
   2  13   5     7909.50     7302.84    157.68 o 
   3  13   5      811.82      862.06     67.32 o 
   4  13   5      559.19      780.52     66.01 o 
   5  13   5       20.01      187.15     32.21 o 
   6  13   5       80.47      171.67     32.17 o 
   7  13   5       33.60      193.87     49.24 o 
  -7  14   5     6045.06     5392.64    247.84 o 
  -6  14   5     1223.96     1505.35    127.98 o 
  -5  14   5     2716.17     2741.64    169.32 o 
  -4  14   5      216.57      293.31     51.83 o 
  -3  14   5      117.69      163.00     54.39 o 
  -2  14   5      186.29      279.57     51.71 o 
  -1  14   5     6080.03     5720.86    265.62 o 
   0  14   5     1956.15     1791.42    100.99 o 
   1  14   5     8021.32     7710.39    209.39 o 
   2  14   5     3232.36     2783.55     95.94 o 
   3  14   5     3208.93     3001.43    114.70 o 
   4  14   5     3674.26     3299.45    137.29 o 
   5  14   5     2182.49     2011.64    111.57 o 
   6  14   5     1607.82     1527.56    123.16 o 
  -6  15   5      389.58      542.49     70.93 o 
  -5  15   5      132.99      240.01     43.68 o 
  -4  15   5       28.51      171.59     36.22 o 
  -3  15   5     1083.71     1326.48    111.60 o 
  -2  15   5     2786.49     2699.36    143.57 o 
  -1  15   5       23.66      130.70     50.22 o 
   0  15   5      107.88      139.17     56.58 o 
   1  15   5      442.47      562.66     75.39 o 
   2  15   5     1049.25     1093.49     72.23 o 
   3  15   5      239.87      405.92     41.19 o 
   4  15   5      371.00      513.52     57.27 o 
   5  15   5      159.60      328.34     47.47 o 
   6  15   5      877.65     1060.45    108.41 o 
  -5  16   5     2382.17     2239.32    159.57 o 
  -4  16   5      265.98      256.24     45.33 o 
  -3  16   5     2609.40     2637.98    149.84 o 
  -2  16   5      102.59      185.75     57.20 o 
  -1  16   5     4855.24     4457.57    245.67 o 
   0  16   5      869.47      988.15    123.72 o 
   1  16   5      604.39      587.43     81.94 o 
   2  16   5     1528.94     1804.39     92.92 o 
   3  16   5     1727.18     2052.32    165.12 o 
   4  16   5      382.75      440.18    101.48 o 
   5  16   5     2048.59     2196.40    127.42 o 
  -4  17   5      243.83      556.57    113.35 o 
  -3  17   5      158.40      260.59    100.14 o 
  -2  17   5       80.24      142.65     43.24 o 
  -1  17   5      272.46      434.26    135.90 o 
   0  17   5      509.69      552.83     91.52 o 
   1  17   5       73.87      264.64     38.08 o 
   2  17   5     1043.34     1182.23     93.61 o 
   3  17   5       44.59       71.36     92.83 o 
   4  17   5       19.06      214.73     53.85 o 
  -3  18   5     2555.26     2691.09    179.62 o 
  -2  18   5      434.52      681.34     95.85 o 
  -1  18   5      685.08      782.41    180.55 o 
   0  18   5        7.67      181.25     37.34 o 
   1  18   5       71.89      211.62     79.37 o 
 -10   0   6     7230.14     7094.79    418.72 o 
  -9   0   6      643.67      674.05     76.66 o 
  -8   0   6     3296.55     3193.15    148.88 o 
  -7   0   6      331.29      306.91     69.47 o 
  -6   0   6    34414.15    33271.14    519.33 o 
  -5   0   6     4532.52     4745.46    148.58 o 
  -4   0   6    36218.23    39150.88    523.31 o 
  -3   0   6    12836.02    12963.97    245.63 o 
  -2   0   6       99.46       10.58     26.63 o 
  -1   0   6    27250.55    30891.94    367.45 o 
   0   0   6    32063.20    36678.02   1717.32 o 
   1   0   6    33387.68    36947.29    446.61 o 
   2   0   6     1377.24     1492.56     68.57 o 
   3   0   6     3501.22     3059.90    103.52 o 
   4   0   6     1607.69     1514.96     88.08 o 
   5   0   6     5045.91     5341.58    376.36 o 
   6   0   6       32.18       32.94     37.95 o 
   7   0   6     7213.77     6337.55    212.09 o 
   8   0   6      466.90      638.59    103.03 o 
   9   0   6        9.25      152.51     63.11 o 
  10   0   6     6180.28     5449.79    346.11 o 
 -10   1   6      761.10      795.85     78.28 o 
  -9   1   6     1368.48     1294.18     80.52 o 
  -8   1   6      566.55      707.64     54.54 o 
  -7   1   6      565.50      558.06     65.67 o 
  -6   1   6    11740.63    11204.02    183.58 o 
  -5   1   6      128.80       66.01     28.23 o 
  -4   1   6     3315.60     2925.29     74.38 o 
  -3   1   6     7450.81     7235.09    105.56 o 
  -2   1   6      495.19      765.66     32.45 o 
  -1   1   6     4327.17     4567.05     54.48 o 
   0   1   6      295.89      384.81     22.82 o 
   1   1   6    16337.33    19163.51    186.83 o 
   2   1   6     2216.44     2496.74     68.58 o 
   3   1   6    15443.04    14149.60    183.25 o 
   4   1   6      787.71      685.81     53.14 o 
   5   1   6    22024.44    20939.19    310.29 o 
   6   1   6     2532.27     2295.25     86.56 o 
   7   1   6      107.54      216.62     40.01 o 
   8   1   6      185.77      274.37     39.86 o 
   9   1   6      441.72      557.88     68.30 o 
  10   1   6     1735.53     1806.43    111.80 o 
 -10   2   6     1924.95     1832.74    103.27 o 
  -9   2   6     1003.44      964.26     78.93 o 
  -8   2   6     6163.53     5697.95    141.08 o 
  -7   2   6     1415.78     1408.06     71.75 o 
  -6   2   6     7960.16     7253.88    143.32 o 
  -5   2   6     1058.19     1171.93     58.48 o 
  -4   2   6     7361.36     7427.93    120.44 o 
  -3   2   6     6115.56     6322.87     97.16 o 
  -2   2   6     2248.13     2698.79     52.87 o 
  -1   2   6      789.74      709.04     50.29 o 
   0   2   6     1915.02     2227.53     43.86 o 
   1   2   6    13815.34    14536.79    175.98 o 
   2   2   6     1237.09     1340.94     45.73 o 
   3   2   6    13129.73    13310.10    168.09 o 
   4   2   6     1065.69     1107.63     53.85 o 
   5   2   6     6769.54     6505.65    171.91 o 
   6   2   6     2138.35     2134.41     84.46 o 
   7   2   6     1912.31     1877.80    102.08 o 
   8   2   6       62.77      164.21     30.61 o 
   9   2   6      405.06      511.21     61.57 o 
  10   2   6      442.81      749.44     88.85 o 
 -10   3   6     1377.54     1532.95     94.10 o 
  -9   3   6     1182.96     1265.95     90.43 o 
  -8   3   6       46.85      165.00     36.09 o 
  -7   3   6     1866.82     1865.98     77.26 o 
  -6   3   6      466.57      455.43     46.25 o 
  -5   3   6    11533.38    11255.38    169.45 o 
  -4   3   6     1966.22     1789.67     84.58 o 
  -3   3   6     1348.72     1197.93     59.44 o 
  -2   3   6        5.00       -6.70     17.30 o 
  -1   3   6    52235.52    60487.54    564.42 o 
   0   3   6      144.41      201.06     21.83 o 
   1   3   6    10723.26    11203.28    139.59 o 
   2   3   6     2885.08     2565.79     91.29 o 
   3   3   6      203.42      169.04     25.00 o 
   4   3   6      653.72      510.66     50.96 o 
   5   3   6       53.95       40.33     28.68 o 
   6   3   6      976.56      943.01     74.00 o 
   7   3   6      189.80      201.03     44.00 o 
   8   3   6     2302.16     2364.96    116.51 o 
   9   3   6      179.53      389.76     41.16 o 
  10   3   6     2116.33     2237.76    185.85 o 
 -10   4   6      745.27      889.89    135.75 o 
  -9   4   6      865.86      895.86     77.33 o 
  -8   4   6      726.20      827.09     72.12 o 
  -7   4   6        4.05       78.19     32.65 o 
  -6   4   6      525.20      501.87     53.93 o 
  -5   4   6      171.60      145.84     30.43 o 
  -4   4   6     7427.82     7756.97    124.13 o 
  -3   4   6      944.76      845.92     46.29 o 
  -2   4   6    19400.01    20499.35    227.63 o 
  -1   4   6     2628.82     2738.62     51.56 o 
   0   4   6    12679.75    13195.26    151.07 o 
   1   4   6    16382.29    17487.49    276.06 o 
   2   4   6    22037.62    23466.40    287.23 o 
   3   4   6      323.91      378.86     58.59 o 
   4   4   6      910.89      866.78     59.76 o 
   5   4   6     4884.84     4757.65    135.33 o 
   6   4   6       60.10       92.79     40.61 o 
   7   4   6       22.33       43.56     27.11 o 
   8   4   6     1386.19     1340.97     89.71 o 
   9   4   6     1657.55     1728.21    101.20 o 
  10   4   6     2117.06     2447.99    168.49 o 
 -10   5   6      474.18      679.37     72.11 o 
  -9   5   6     1271.50     1111.74    105.30 o 
  -8   5   6       12.57      126.37     29.92 o 
  -7   5   6     9609.63     8277.89    259.58 o 
  -6   5   6      146.38      215.84     38.32 o 
  -5   5   6    20075.86    19614.83    279.02 o 
  -4   5   6     8386.64     8173.22    142.97 o 
  -3   5   6     5950.10     5766.28    129.68 o 
  -2   5   6      385.95      306.89     31.17 o 
  -1   5   6    11314.55    12294.34    153.47 o 
   0   5   6     1022.67      914.01     38.19 o 
   1   5   6      705.70     1000.52     38.91 o 
   2   5   6    14027.35    14554.47    368.65 o 
   3   5   6     2051.93     1774.56     85.01 o 
   4   5   6     2239.48     2200.41     90.24 o 
   5   5   6    13450.91    12572.46    267.75 o 
   6   5   6     4062.41     3948.36    133.17 o 
   7   5   6     1013.72     1057.35     79.37 o 
   8   5   6      964.65     1119.59     83.42 o 
   9   5   6      351.26      516.54     53.47 o 
 -10   6   6      132.79      351.32     65.75 o 
  -9   6   6      852.50      999.12    137.64 o 
  -8   6   6      198.31      361.13     63.70 o 
  -7   6   6     2463.58     2424.29    112.20 o 
  -6   6   6     1558.94     1539.72     92.00 o 
  -5   6   6     2878.61     2798.43     81.36 o 
  -4   6   6      590.84      691.11     43.68 o 
  -3   6   6     2975.72     2698.86    101.26 o 
  -2   6   6    14179.71    14666.68    193.30 o 
  -1   6   6     2381.83     2045.41     64.83 o 
   0   6   6      207.70      257.87     26.61 o 
   1   6   6     3630.97     3162.94     69.83 o 
   2   6   6    13177.67    14279.93    262.08 o 
   3   6   6      139.22      144.38     37.40 o 
   4   6   6     9094.76     8473.21    179.08 o 
   5   6   6       63.09       68.58     36.43 o 
   6   6   6     5302.58     4939.89    152.24 o 
   7   6   6      713.64      782.36     69.87 o 
   8   6   6      877.61      866.33     75.62 o 
   9   6   6     1944.79     1953.03    105.48 o 
 -10   7   6      109.70      261.94     40.83 o 
  -9   7   6     1445.35     1518.74    209.83 o 
  -8   7   6      300.97      379.16     65.79 o 
  -7   7   6     2670.62     2662.74    148.75 o 
  -6   7   6      364.66      388.31     58.85 o 
  -5   7   6     1779.43     1861.76     77.76 o 
  -4   7   6      272.68      421.84     33.32 o 
  -3   7   6      859.45      897.24     72.69 o 
  -2   7   6    13232.10    12508.83    154.64 o 
  -1   7   6     1533.45     1647.44     53.34 o 
   0   7   6    30797.82    30437.50    328.52 o 
   1   7   6      537.74      581.19     43.54 o 
   2   7   6      441.45      314.72     36.45 o 
   3   7   6      385.61      441.62     48.76 o 
   4   7   6     1608.66     1342.20     78.65 o 
   5   7   6        9.63       35.76     32.15 o 
   6   7   6     6211.70     5629.37    164.37 o 
   7   7   6      241.63      319.94     53.56 o 
   8   7   6      124.70      245.69     38.23 o 
   9   7   6      898.34     1041.17     87.36 o 
  -9   8   6       24.37      220.81     76.93 o 
  -8   8   6       97.41      167.34     38.71 o 
  -7   8   6     3616.27     3367.97    168.55 o 
  -6   8   6        2.28      103.97     34.51 o 
  -5   8   6     1267.86     1347.13     82.24 o 
  -4   8   6      840.58     1007.15     59.11 o 
  -3   8   6      172.18      342.48     55.19 o 
  -2   8   6      906.59      957.79     42.59 o 
  -1   8   6      886.07      822.93     44.03 o 
   0   8   6       81.96       54.83     14.16 o 
   1   8   6      653.29      663.34     46.81 o 
   2   8   6     3982.67     3849.41     97.87 o 
   3   8   6     1968.99     2014.27     90.63 o 
   4   8   6     7932.08     7031.06    205.70 o 
   5   8   6      761.52      826.10     67.72 o 
   6   8   6     7455.71     6524.97    179.53 o 
   7   8   6      465.59      537.87     61.87 o 
   8   8   6        3.50      103.05     27.06 o 
   9   8   6      895.25      771.76     74.51 o 
  -9   9   6      617.86      756.37     81.85 o 
  -8   9   6        1.96      157.54     48.52 o 
  -7   9   6      253.54      403.19     78.12 o 
  -6   9   6       40.50       54.96     48.18 o 
  -5   9   6      228.08      368.33     64.16 o 
  -4   9   6     2406.75     2409.34    101.51 o 
  -3   9   6      758.06      803.43     58.84 o 
  -2   9   6      578.68      664.65     45.27 o 
  -1   9   6     1886.33     2037.02     65.52 o 
   0   9   6    12324.93    12323.44    265.36 o 
   1   9   6     1381.77     1239.73     53.42 o 
   2   9   6      553.96      556.04     45.90 o 
   3   9   6     1571.73     1578.30     84.05 o 
   4   9   6      928.82      800.18     65.78 o 
   5   9   6     1884.60     1942.40    109.99 o 
   6   9   6     2514.87     2401.13    114.94 o 
   7   9   6      287.75      305.79     48.63 o 
   8   9   6       93.72      250.18     38.46 o 
   9   9   6      209.15      389.04     79.95 o 
  -9  10   6      111.13      216.11     91.31 o 
  -8  10   6      680.98      793.67    103.97 o 
  -7  10   6      657.80      697.10    117.50 o 
  -6  10   6      548.01      587.09     80.14 o 
  -5  10   6      125.48      143.18     43.33 o 
  -4  10   6      137.06      150.34     55.06 o 
  -3  10   6      267.84      280.08     35.49 o 
  -2  10   6      427.18      511.49     41.24 o 
  -1  10   6      954.36      882.09     52.40 o 
   0  10   6        1.07       59.17     23.37 o 
   1  10   6       19.25       20.77     17.99 o 
   2  10   6      319.28      398.76     46.40 o 
   3  10   6     8830.72     8176.45    182.55 o 
   4  10   6      372.06      459.62     53.12 o 
   5  10   6        6.33      102.49     50.23 o 
   6  10   6       13.98      104.76     31.28 o 
   7  10   6        1.97       33.99     39.76 o 
   8  10   6      211.83      458.86     54.79 o 
  -8  11   6      681.98      930.79     97.93 o 
  -7  11   6        8.14       83.42     39.52 o 
  -6  11   6      520.79      464.41     71.40 o 
  -5  11   6      244.11      283.38     62.25 o 
  -4  11   6      312.20      274.31     63.91 o 
  -3  11   6      120.59      161.77     63.75 o 
  -2  11   6      288.16      224.05     49.41 o 
  -1  11   6     1906.64     2030.50     71.41 o 
   0  11   6      276.51      338.09     37.77 o 
   1  11   6     7396.54     7008.09    157.94 o 
   2  11   6        5.67       51.13     20.52 o 
   3  11   6      479.53      488.89    100.08 o 
   4  11   6     1084.79     1138.01     77.51 o 
   5  11   6       21.38      124.28     39.64 o 
   6  11   6       12.06       66.42     30.74 o 
   7  11   6      137.33      307.51     66.67 o 
   8  11   6      132.29      356.83     73.13 o 
  -8  12   6      388.09      562.16     61.69 o 
  -7  12   6     1999.62     2160.62    180.62 o 
  -6  12   6      914.12      995.53    104.53 o 
  -5  12   6     2450.46     2296.76    148.43 o 
  -4  12   6     1304.49     1398.21    116.18 o 
  -3  12   6      269.36      362.31     89.19 o 
  -2  12   6     4290.92     4015.82    139.86 o 
  -1  12   6     4342.40     4057.99    137.42 o 
   0  12   6      704.13      851.80     84.21 o 
   1  12   6      157.65      235.54     41.07 o 
   2  12   6      185.89      249.21     36.08 o 
   3  12   6      520.68      591.00     98.68 o 
   4  12   6     5653.99     5246.67    156.48 o 
   5  12   6       50.01      241.92     47.67 o 
   6  12   6     2843.15     2922.47    136.81 o 
   7  12   6       45.60      172.24     46.25 o 
  -7  13   6     1294.59     1535.81    199.12 o 
  -6  13   6       50.75      312.14     56.10 o 
  -5  13   6      104.00      225.32     48.75 o 
  -4  13   6       29.52      114.97     40.71 o 
  -3  13   6        9.17       28.65     31.50 o 
  -2  13   6     4752.31     4313.34    174.71 o 
  -1  13   6      696.29      774.68     87.64 o 
   0  13   6     6168.87     5553.58    173.36 o 
   1  13   6      371.82      340.83     43.60 o 
   2  13   6      701.40      748.04     54.50 o 
   3  13   6        5.40       82.47     23.98 o 
   4  13   6       12.39      138.72     27.50 o 
   5  13   6      264.93      464.16     49.16 o 
   6  13   6      170.12      301.47     63.95 o 
   7  13   6      261.93      490.23     49.38 o 
  -7  14   6     1699.51     2025.57    187.72 o 
  -6  14   6      111.53      238.44     45.58 o 
  -5  14   6      410.58      540.99     80.48 o 
  -4  14   6      692.82      628.37     95.59 o 
  -3  14   6      136.14      246.16     52.07 o 
  -2  14   6        2.78       72.51     27.81 o 
  -1  14   6    11755.76    11193.07    387.87 o 
   0  14   6      191.54      300.98     56.49 o 
   1  14   6       75.25      180.76     60.72 o 
   2  14   6     1100.91     1281.03     94.38 o 
   3  14   6      250.46      354.53     45.00 o 
   4  14   6       96.86      272.69     34.54 o 
   5  14   6       32.37      124.75     40.30 o 
   6  14   6      139.12      329.33     37.75 o 
  -6  15   6       72.36      248.57     60.26 o 
  -5  15   6      352.06      413.09     61.04 o 
  -4  15   6       69.99      150.97     39.14 o 
  -3  15   6       38.42      157.99     33.38 o 
  -2  15   6       79.75      131.17     78.27 o 
  -1  15   6      211.95      245.92     71.22 o 
   0  15   6       29.71      120.61     38.71 o 
   1  15   6      204.00      341.85     44.01 o 
   2  15   6     1764.43     1904.07     93.85 o 
   3  15   6       43.28      211.92     34.57 o 
   4  15   6      251.76      422.66     53.85 o 
   5  15   6     1884.18     2132.53    112.44 o 
   6  15   6      408.20      388.33     96.87 o 
  -5  16   6      601.59      652.41     76.97 o 
  -4  16   6     1669.11     1880.02    136.22 o 
  -3  16   6       46.23      103.60     27.78 o 
  -2  16   6     5975.19     5269.64    275.24 o 
  -1  16   6     1126.10     1422.17    147.53 o 
   0  16   6      613.27      652.41    101.30 o 
   1  16   6      180.10      358.36     46.39 o 
   2  16   6        8.87      143.44     31.08 o 
   3  16   6       19.11      169.12     29.07 o 
   4  16   6      129.86      294.76     30.66 o 
   5  16   6      431.97      530.29     65.43 o 
  -4  17   6      518.59      782.29     97.67 o 
  -3  17   6      123.81      305.40     57.08 o 
  -2  17   6      227.92      431.77     60.07 o 
  -1  17   6      821.82      921.03    179.88 o 
   0  17   6       55.09      164.65     47.48 o 
   1  17   6     1116.21     1374.69    160.51 o 
   2  17   6      373.37      512.00     48.40 o 
   3  17   6        9.96      242.19     53.12 o 
   4  17   6      234.74      536.55     66.03 o 
  -3  18   6      189.51      584.16    129.62 o 
  -2  18   6     1996.34     1895.46    164.97 o 
  -1  18   6     1760.20     1620.58    153.89 o 
   0  18   6      345.12      471.42     71.39 o 
   1  18   6       44.73      343.08     62.50 o 
 -10   1   7       17.24      164.61     29.16 o 
  -9   1   7       79.54      221.43     33.96 o 
  -8   1   7     2709.13     2589.14     93.54 o 
  -7   1   7      216.46      307.81     41.08 o 
  -6   1   7      210.01      185.44     37.41 o 
  -5   1   7      289.94      254.60     35.67 o 
  -4   1   7     7797.87     7324.12    119.29 o 
  -3   1   7     4214.21     4565.80     84.72 o 
  -2   1   7    14741.21    15543.82    158.51 o 
  -1   1   7    12028.95    13976.35    190.28 o 
   0   1   7     1350.80     1367.67     44.56 o 
   1   1   7     1155.49     1219.29     46.32 o 
   2   1   7    11381.50    11952.12    179.43 o 
   3   1   7     2068.47     2087.97     63.40 o 
   4   1   7     4286.38     4105.08     96.29 o 
   5   1   7     1493.07     1457.70     69.15 o 
   6   1   7     1221.47     1244.30     75.84 o 
   7   1   7     3612.65     3661.61    128.48 o 
   8   1   7       68.53      211.03     39.31 o 
   9   1   7     1264.88     1498.97    109.46 o 
  10   1   7       35.27      344.41     31.05 o 
 -10   2   7     1670.25     1903.12    118.06 o 
  -9   2   7      836.11      910.94     76.80 o 
  -8   2   7       64.87      160.01     31.45 o 
  -7   2   7      858.98      860.48     58.25 o 
  -6   2   7     4494.49     4266.12    108.45 o 
  -5   2   7      134.29      149.77     31.02 o 
  -4   2   7     2203.23     1806.55     59.84 o 
  -3   2   7       45.75       93.57     21.17 o 
  -2   2   7     5207.30     5131.28     86.39 o 
  -1   2   7    20692.58    24875.53    264.09 o 
   0   2   7       16.09       21.72     17.37 o 
   1   2   7      211.39      158.88     23.63 o 
   2   2   7     8549.34     8879.91    120.83 o 
   3   2   7     6304.68     5835.79    103.82 o 
   4   2   7     2334.74     2033.81     69.08 o 
   5   2   7       62.18       90.09     29.96 o 
   6   2   7       28.83       36.36     38.37 o 
   7   2   7     1440.05     1325.86     85.49 o 
   8   2   7      527.57      706.86     73.93 o 
   9   2   7     2149.31     2461.33    137.25 o 
  10   2   7     1262.12     1436.43     96.20 o 
 -10   3   7      318.89      450.83     50.49 o 
  -9   3   7     1901.33     1983.05    109.23 o 
  -8   3   7      888.27      860.23     64.63 o 
  -7   3   7      622.14      689.81     57.53 o 
  -6   3   7     1431.63     1404.72     68.03 o 
  -5   3   7     4337.48     3709.50     91.64 o 
  -4   3   7    22796.82    23109.34    249.34 o 
  -3   3   7     7417.71     7505.32    106.28 o 
  -2   3   7    10923.17    10890.73    140.84 o 
  -1   3   7    18269.53    21190.97    359.22 o 
   0   3   7     1110.44      884.60     35.32 o 
   1   3   7      158.40      135.47     27.76 o 
   2   3   7    12989.38    13216.33    157.48 o 
   3   3   7     7857.90     8209.74    174.75 o 
   4   3   7     2268.32     1976.33     66.42 o 
   5   3   7    10564.87    10508.41    172.54 o 
   6   3   7       56.41       71.82     38.10 o 
   7   3   7    10435.71     9683.18    221.31 o 
   8   3   7      184.45      214.18     39.99 o 
   9   3   7     5784.27     5349.46    197.22 o 
  10   3   7       68.83      384.88     37.19 o 
 -10   4   7      522.89      860.38     87.88 o 
  -9   4   7      167.50      415.88     49.75 o 
  -8   4   7      562.27      783.90     69.51 o 
  -7   4   7     1299.74     1341.82     75.34 o 
  -6   4   7     3026.86     3039.21     89.83 o 
  -5   4   7       64.24       68.72     25.50 o 
  -4   4   7     2547.50     2393.53     65.21 o 
  -3   4   7     2526.98     2564.56     80.39 o 
  -2   4   7    19725.27    22427.96    265.97 o 
  -1   4   7     1660.63     1832.80     60.10 o 
   0   4   7    11020.44    12050.25    198.91 o 
   1   4   7     1454.58     1242.95     51.35 o 
   2   4   7      361.07      497.64     43.09 o 
   3   4   7     3766.02     3546.78    129.76 o 
   4   4   7      427.25      558.44     57.48 o 
   5   4   7       33.14       30.57     34.36 o 
   6   4   7     4084.58     3843.48    131.88 o 
   7   4   7      251.27      354.54     60.76 o 
   8   4   7      517.00      484.08     57.60 o 
   9   4   7      343.59      427.45     46.50 o 
  10   4   7      129.96      322.96     38.78 o 
 -10   5   7     1909.71     1809.66    112.28 o 
  -9   5   7     4256.92     4220.08    236.06 o 
  -8   5   7     3511.21     3463.85    137.34 o 
  -7   5   7      528.63      743.61     78.76 o 
  -6   5   7     4452.02     4254.01    138.89 o 
  -5   5   7      173.34      119.14     26.23 o 
  -4   5   7     4035.84     3923.46     84.26 o 
  -3   5   7    11626.47    12278.84    149.96 o 
  -2   5   7     6800.09     7383.16    151.21 o 
  -1   5   7      756.85      822.78     54.33 o 
   0   5   7    11087.36    11259.95    138.13 o 
   1   5   7    24653.33    25830.96    263.15 o 
   2   5   7    24118.77    25510.10    437.84 o 
   3   5   7     6592.74     6258.00    151.23 o 
   4   5   7     4618.74     4399.07    124.59 o 
   5   5   7       30.07       76.09     37.14 o 
   6   5   7     4495.12     4262.39    139.97 o 
   7   5   7     2830.45     2706.80    117.48 o 
   8   5   7     1381.31     1305.90     90.33 o 
   9   5   7      776.73      907.74     72.55 o 
 -10   6   7      627.07      810.08     81.48 o 
  -9   6   7     4620.75     4536.35    280.38 o 
  -8   6   7      192.62      217.95     78.31 o 
  -7   6   7     3312.44     3023.60    123.21 o 
  -6   6   7      148.40      212.64     34.77 o 
  -5   6   7     1147.42     1197.38     64.22 o 
  -4   6   7     2444.28     2509.68     95.34 o 
  -3   6   7      322.84      343.67     25.90 o 
  -2   6   7    20317.17    22672.56    263.32 o 
  -1   6   7     2415.37     2293.47     56.83 o 
   0   6   7      181.58      221.70     25.66 o 
   1   6   7     4698.95     4913.69     99.97 o 
   2   6   7     8046.05     8299.58    171.49 o 
   3   6   7       13.92        3.09     30.63 o 
   4   6   7    15865.89    15616.03    312.39 o 
   5   6   7      213.62      220.01     44.20 o 
   6   6   7        5.31       12.98     34.12 o 
   7   6   7        0.86       40.91     28.57 o 
   8   6   7       11.68       90.85     29.86 o 
   9   6   7       23.08      266.84     35.31 o 
 -10   7   7      308.72      563.76     88.93 o 
  -9   7   7      244.88      305.70     70.30 o 
  -8   7   7     1374.03     1554.24    124.28 o 
  -7   7   7       12.69       75.46     33.08 o 
  -6   7   7     2624.15     2479.00    108.42 o 
  -5   7   7      410.36      373.63     41.25 o 
  -4   7   7       12.53       70.39     25.20 o 
  -3   7   7     1879.66     1717.78    177.96 o 
  -2   7   7        2.49       41.49     16.39 o 
  -1   7   7     1212.84     1376.25     53.65 o 
   0   7   7     4445.53     4756.15     90.73 o 
   1   7   7     1016.84      818.94     39.90 o 
   2   7   7      451.45      358.61     63.14 o 
   3   7   7     1537.27     1474.52     78.46 o 
   4   7   7      178.49      203.90     44.15 o 
   5   7   7      715.21      712.16     73.10 o 
   6   7   7     1158.96     1212.52     94.15 o 
   7   7   7       58.92       99.37     32.21 o 
   8   7   7       58.95       68.43     28.70 o 
   9   7   7      167.13      290.12     50.03 o 
  -9   8   7     1943.64     1857.26    134.88 o 
  -8   8   7     1449.93     1239.09    114.14 o 
  -7   8   7     2969.77     2739.24    154.25 o 
  -6   8   7     1959.02     2018.46    129.93 o 
  -5   8   7     8189.66     7742.13    275.38 o 
  -4   8   7     4076.85     3980.24    106.33 o 
  -3   8   7    20442.79    19910.37    486.35 o 
  -2   8   7     2256.94     2283.31     62.87 o 
  -1   8   7     3716.97     3508.38    146.89 o 
   0   8   7     2374.41     2444.96     80.08 o 
   1   8   7     5003.08     4679.52    102.34 o 
   2   8   7    13580.25    14372.47    207.03 o 
   3   8   7    11893.03    11205.92    207.02 o 
   4   8   7     6523.96     6231.13    176.40 o 
   5   8   7     3720.68     3348.74    120.75 o 
   6   8   7     6726.22     6324.63    226.68 o 
   7   8   7      441.02      414.00     55.12 o 
   8   8   7     2502.89     2522.95    124.96 o 
   9   8   7      281.61      496.45     40.80 o 
  -9   9   7      593.98      813.35     82.40 o 
  -8   9   7        7.30      162.59     42.27 o 
  -7   9   7      280.21      415.38     67.77 o 
  -6   9   7       25.04       83.58     48.90 o 
  -5   9   7     1328.20     1428.74    111.05 o 
  -4   9   7     1368.33     1487.49     84.40 o 
  -3   9   7     5074.32     5200.68    163.71 o 
  -2   9   7     3129.82     3412.26     82.66 o 
  -1   9   7    11117.29    11456.95    165.07 o 
   0   9   7      935.56      903.07     51.98 o 
   1   9   7        4.63       10.32     13.02 o 
   2   9   7     2261.01     2080.18     80.08 o 
   3   9   7      478.35      503.37     54.22 o 
   4   9   7      122.65      146.97     37.23 o 
   5   9   7      105.46      195.94     38.82 o 
   6   9   7      106.43      152.33     46.82 o 
   7   9   7      121.91      252.84     57.74 o 
   8   9   7      987.56     1103.61    100.44 o 
  -9  10   7      758.42     1046.65    105.45 o 
  -8  10   7     1351.28     1373.42    121.76 o 
  -7  10   7      546.02      660.44    112.80 o 
  -6  10   7       22.44      137.08     36.41 o 
  -5  10   7    10102.47     8862.25    377.77 o 
  -4  10   7      490.45      525.08     78.41 o 
  -3  10   7    15721.85    14892.77    273.24 o 
  -2  10   7     1931.70     2012.12     75.34 o 
  -1  10   7    14528.84    13994.20    195.26 o 
   0  10   7     3047.20     3037.54     90.97 o 
   1  10   7    10682.44     9975.59    375.83 o 
   2  10   7      597.46      542.92     47.22 o 
   3  10   7     3841.91     3587.59    120.65 o 
   4  10   7     1462.81     1553.61     88.99 o 
   5  10   7      854.69     1020.03     75.69 o 
   6  10   7     7620.72     6828.38    262.83 o 
   7  10   7      251.91      425.32     49.32 o 
   8  10   7     6968.92     6160.28    216.57 o 
  -8  11   7      534.15      763.05     78.92 o 
  -7  11   7       38.30      135.01     39.10 o 
  -6  11   7       52.28      111.86     34.21 o 
  -5  11   7      369.13      457.85     70.60 o 
  -4  11   7      447.24      465.97     74.64 o 
  -3  11   7     2695.08     2591.11    138.93 o 
  -2  11   7     8882.52     8636.73    199.52 o 
  -1  11   7     1110.67     1166.46     55.73 o 
   0  11   7       15.84       90.24     38.47 o 
   1  11   7      137.55      128.32     42.05 o 
   2  11   7       13.45       55.84     23.21 o 
   3  11   7      815.49      899.69     68.86 o 
   4  11   7      743.92      776.08     65.71 o 
   5  11   7     1343.86     1302.27     85.30 o 
   6  11   7       89.37      105.00     31.99 o 
   7  11   7       67.44      217.31     47.49 o 
   8  11   7       54.54      169.43     57.61 o 
  -8  12   7      904.31     1058.54     96.60 o 
  -7  12   7     1671.25     1731.00    135.75 o 
  -6  12   7      588.40      649.94     89.39 o 
  -5  12   7     5058.07     4278.14    193.41 o 
  -4  12   7       44.62       57.81     35.30 o 
  -3  12   7     2699.30     2740.51    147.62 o 
  -2  12   7      430.51      310.97     41.14 o 
  -1  12   7     5257.78     4932.29    150.61 o 
   0  12   7     2847.50     2313.23    237.03 o 
   1  12   7     4107.47     3364.65    183.96 o 
   2  12   7     8183.60     7229.17    155.14 o 
   3  12   7     3611.88     3146.98    115.00 o 
   4  12   7      504.11      651.29     61.36 o 
   5  12   7       53.82      204.62     48.63 o 
   6  12   7     1592.26     1579.88     95.08 o 
   7  12   7       24.63      133.89     80.04 o 
  -7  13   7     1204.73     1297.36    129.83 o 
  -6  13   7     1472.23     1500.78    126.49 o 
  -5  13   7      128.67      212.78     55.70 o 
  -4  13   7       57.90      144.85     44.73 o 
  -3  13   7      247.14      305.30     58.07 o 
  -2  13   7     2831.04     2616.47    135.39 o 
  -1  13   7       51.95       51.11     44.24 o 
   0  13   7     6244.60     6126.49    186.00 o 
   1  13   7      934.19     1019.49     77.73 o 
   2  13   7      739.84      833.08     56.80 o 
   3  13   7     2224.67     2244.56    103.79 o 
   4  13   7      917.07      844.84     67.34 o 
   5  13   7     3161.62     2940.21    119.49 o 
   6  13   7     1150.60     1182.84     97.22 o 
   7  13   7      111.21      357.60     54.15 o 
  -7  14   7     1199.94     1395.94    122.20 o 
  -6  14   7      539.83      476.88     58.01 o 
  -5  14   7      787.30      825.00     95.51 o 
  -4  14   7      100.21      205.38     48.61 o 
  -3  14   7        5.92      117.15     32.12 o 
  -2  14   7       81.73      105.32     26.63 o 
  -1  14   7      613.73      742.75     76.79 o 
   0  14   7     1181.08     1233.49    103.43 o 
   1  14   7       50.27      128.64     30.80 o 
   2  14   7     2214.46     2233.26    102.74 o 
   3  14   7      500.32      640.86     57.22 o 
   4  14   7      359.79      484.68     51.03 o 
   5  14   7       13.85      157.58     38.33 o 
   6  14   7       94.83      241.33     49.89 o 
  -6  15   7     2830.80     2896.34    167.40 o 
  -5  15   7      714.05      707.04     85.71 o 
  -4  15   7      726.99      770.31    131.37 o 
  -3  15   7      342.52      425.71     64.81 o 
  -2  15   7     3881.31     3671.04    223.94 o 
  -1  15   7        2.68       72.90     45.36 o 
   0  15   7     6082.74     5667.52    210.91 o 
   1  15   7     3764.43     3805.66    146.74 o 
   2  15   7      823.56      954.32     69.22 o 
   3  15   7      858.82      937.91     81.14 o 
   4  15   7     5329.16     4950.47    181.56 o 
   5  15   7     2234.21     2079.07    106.74 o 
   6  15   7     1499.14     1488.74    133.17 o 
  -5  16   7       26.37      183.33     57.08 o 
  -4  16   7      453.20      564.56     75.37 o 
  -3  16   7     1176.46     1117.63    207.35 o 
  -2  16   7     1677.84     1946.09    179.11 o 
  -1  16   7     1653.01     1879.81    171.54 o 
   0  16   7      248.96      404.40     81.82 o 
   1  16   7      172.43      374.71     48.09 o 
   2  16   7       48.74      157.44     28.41 o 
   3  16   7       45.36      232.48     39.56 o 
   4  16   7      214.39      343.12     44.85 o 
  -4  17   7     3659.75     3536.65    229.60 o 
  -3  17   7      137.99      206.47     47.09 o 
  -2  17   7     1959.68     2007.78    176.48 o 
  -1  17   7      648.30      833.02    111.59 o 
   0  17   7     1359.77     1310.85    139.88 o 
   1  17   7     1662.34     1772.21    125.39 o 
   2  17   7      178.58      341.01     37.69 o 
   3  17   7      112.04      261.20     47.97 o 
   4  17   7     2282.88     1918.62    139.93 o 
  -3  18   7     1352.35     1586.28    124.38 o 
  -2  18   7      518.37      726.39    103.09 o 
  -1  18   7     1414.66     1425.38    140.88 o 
   0  18   7       25.87      342.03     55.65 o 
   1  18   7       75.22      272.83     65.43 o 
 -10   0   8      150.39      266.68     64.20 o 
  -9   0   8     1460.72     1635.62    246.27 o 
  -8   0   8     3887.06     3592.67    155.26 o 
  -7   0   8     5889.00     5831.99    192.50 o 
  -6   0   8      397.69      352.79     60.45 o 
  -5   0   8      357.14      330.66     53.90 o 
  -4   0   8      873.92     1054.73     94.97 o 
  -3   0   8     8155.35     8394.53    164.56 o 
  -2   0   8      856.23      810.68     49.39 o 
  -1   0   8       12.37      -12.36     14.42 o 
   0   0   8     8571.41     9487.16    193.23 o 
   1   0   8     4801.83     5081.87    140.50 o 
   2   0   8     6601.72     7224.24    155.47 o 
   3   0   8     1722.82     1996.10    105.87 o 
   4   0   8    41607.30    42113.00    810.75 o 
   5   0   8     3096.31     3051.44    220.34 o 
   6   0   8     4000.47     3778.13    239.95 o 
   7   0   8      746.49      975.84    158.36 o 
   8   0   8       81.34      185.03     71.09 o 
   9   0   8      344.49      431.81     85.60 o 
  10   0   8     1039.28     1136.92    150.76 o 
 -10   1   8      350.78      498.37     59.76 o 
  -9   1   8     2774.04     2745.85    109.47 o 
  -8   1   8       58.26       96.51     26.56 o 
  -7   1   8    11699.57    10770.90    189.69 o 
  -6   1   8     1655.90     1572.86     71.98 o 
  -5   1   8    32714.04    31941.57    364.29 o 
  -4   1   8       19.75       21.03     22.09 o 
  -3   1   8     4390.38     4122.20     76.63 o 
  -2   1   8    35457.75    37333.79    322.58 o 
  -1   1   8     5954.21     5523.74     78.47 o 
   0   1   8    22399.13    23718.22    241.21 o 
   1   1   8    12073.00    12295.46    143.85 o 
   2   1   8    15728.25    16256.11    184.89 o 
   3   1   8        2.89       26.69     39.34 o 
   4   1   8    27420.69    26668.67    355.92 o 
   5   1   8        1.52      -12.31     26.22 o 
   6   1   8    11642.80    11000.52    193.73 o 
   7   1   8      244.03      263.95     44.65 o 
   8   1   8     3993.00     3688.80    155.86 o 
   9   1   8     1120.37     1296.01    101.50 o 
  10   1   8      585.76      748.61     82.79 o 
 -10   2   8        3.67      210.08     47.02 o 
  -9   2   8     2431.80     2362.63    115.38 o 
  -8   2   8      330.59      477.80     50.50 o 
  -7   2   8     1520.56     1573.38     72.82 o 
  -6   2   8      605.76      655.87     50.86 o 
  -5   2   8       25.42       38.15     25.92 o 
  -4   2   8     2931.99     2828.97     72.17 o 
  -3   2   8     2667.69     2626.78     60.31 o 
  -2   2   8      919.92      870.10     38.84 o 
  -1   2   8     7480.64     8034.25    199.78 o 
   0   2   8       86.54       28.39     17.31 o 
   1   2   8     3663.59     4263.32     77.23 o 
   2   2   8       65.43      115.38     24.05 o 
   3   2   8      290.41      188.00     29.71 o 
   4   2   8     5017.49     4701.14    115.04 o 
   5   2   8     2593.40     2464.39     82.97 o 
   6   2   8       18.38       -2.47     33.78 o 
   7   2   8      708.85      765.77     66.70 o 
   8   2   8      328.93      375.27     50.03 o 
   9   2   8     1670.77     1826.22    119.78 o 
  10   2   8       91.66      316.95     66.58 o 
 -10   3   8     3228.02     3264.89    201.19 o 
  -9   3   8     2665.36     2580.53    118.66 o 
  -8   3   8      775.38      848.01     64.30 o 
  -7   3   8     3947.57     3674.58    130.65 o 
  -6   3   8     2799.70     2824.25     88.70 o 
  -5   3   8     2453.41     2307.43    112.67 o 
  -4   3   8        9.67       26.51     20.42 o 
  -3   3   8     8909.61     8667.11    114.08 o 
  -2   3   8      223.14      222.16     22.69 o 
  -1   3   8    83431.58    93880.82    816.19 o 
   0   3   8    10977.28    11889.46    161.73 o 
   1   3   8     3704.06     3434.77     78.07 o 
   2   3   8     4211.54     4082.89    116.84 o 
   3   3   8      511.02      515.96     37.80 o 
   4   3   8      281.08      227.45     29.86 o 
   5   3   8      557.21      514.00     56.72 o 
   6   3   8      712.81      660.65     65.00 o 
   7   3   8        6.45       59.01     27.83 o 
   8   3   8     3152.51     2979.80    123.38 o 
   9   3   8      318.58      461.00     53.65 o 
  10   3   8      728.09      817.59     64.87 o 
 -10   4   8      735.53      891.60     87.66 o 
  -9   4   8      696.23      845.39     92.33 o 
  -8   4   8     1204.11     1164.62    108.10 o 
  -7   4   8      662.88      715.10     58.14 o 
  -6   4   8     3220.57     2838.09     97.29 o 
  -5   4   8       48.67       89.08     25.85 o 
  -4   4   8     4764.70     4209.72     85.65 o 
  -3   4   8     2203.05     1745.64     58.73 o 
  -2   4   8     7975.85     8044.89    153.96 o 
  -1   4   8       12.65       -4.78     17.77 o 
   0   4   8    19826.08    21046.80    288.13 o 
   1   4   8     6927.96     6463.40    100.30 o 
   2   4   8     3681.72     3477.59    101.63 o 
   3   4   8     6787.15     6373.68    137.89 o 
   4   4   8     5766.26     5822.43    141.75 o 
   5   4   8     5246.91     4654.38    135.23 o 
   6   4   8     3855.34     3270.60    138.09 o 
   7   4   8      109.20      168.21     36.21 o 
   8   4   8      148.84      321.57     46.53 o 
   9   4   8     3831.74     3782.58    143.69 o 
 -10   5   8     1407.97     1564.86    121.46 o 
  -9   5   8       77.59      156.89     94.01 o 
  -8   5   8     1837.05     1758.55    128.18 o 
  -7   5   8       89.68       94.87     26.93 o 
  -6   5   8       14.31       67.12     26.90 o 
  -5   5   8     1880.22     1765.98     76.16 o 
  -4   5   8     1044.91     1274.33     59.03 o 
  -3   5   8      416.47      487.23     38.98 o 
  -2   5   8     9501.36    10013.85    181.57 o 
  -1   5   8    17011.89    17893.78    247.06 o 
   0   5   8     2137.97     2367.02     57.40 o 
   1   5   8     6055.84     6156.30    111.15 o 
   2   5   8     1569.48     1788.20     72.22 o 
   3   5   8     1999.89     1909.75     80.89 o 
   4   5   8       14.38      -18.92     30.61 o 
   5   5   8     1647.07     1607.10     88.42 o 
   6   5   8       14.92       83.39     32.63 o 
   7   5   8       10.24       25.07     25.63 o 
   8   5   8     2753.19     2690.02    125.91 o 
   9   5   8       65.19      201.98     39.36 o 
 -10   6   8      818.87     1002.83    121.39 o 
  -9   6   8      195.55      198.22     41.76 o 
  -8   6   8     2958.34     2827.03    188.18 o 
  -7   6   8      155.25      170.99     49.16 o 
  -6   6   8     7070.61     6772.50    243.65 o 
  -5   6   8     1394.52     1411.68     79.11 o 
  -4   6   8    13384.60    13064.92    170.26 o 
  -3   6   8    10352.53     9722.48    193.60 o 
  -2   6   8    15050.99    15884.60    302.51 o 
  -1   6   8    15794.09    15943.02    179.56 o 
   0   6   8     8633.14     8822.57    124.70 o 
   1   6   8    13735.42    14255.36    160.99 o 
   2   6   8     2218.69     2285.26     83.90 o 
   3   6   8     3760.27     3250.20    105.12 o 
   4   6   8      510.09      511.86     55.75 o 
   5   6   8     8343.66     7803.02    182.62 o 
   6   6   8     2741.15     2613.31    112.85 o 
   7   6   8     4158.44     4065.90    171.78 o 
   8   6   8     1708.54     1775.12    104.98 o 
   9   6   8      277.40      501.63     45.25 o 
 -10   7   8       76.89      198.92     56.28 o 
  -9   7   8        4.64      192.51     42.41 o 
  -8   7   8     1101.64     1014.61    105.37 o 
  -7   7   8        4.56       96.68     39.78 o 
  -6   7   8     4748.60     4248.96    177.95 o 
  -5   7   8      202.64      292.90     35.03 o 
  -4   7   8     1184.84     1199.90     89.38 o 
  -3   7   8     3240.29     3456.97     88.96 o 
  -2   7   8     6326.34     6197.26     99.07 o 
  -1   7   8     8286.93     8787.44    126.71 o 
   0   7   8     6508.69     6444.07    108.42 o 
   1   7   8       68.03      112.46     20.09 o 
   2   7   8      164.28      144.28     35.86 o 
   3   7   8     1490.53     1270.12     74.72 o 
   4   7   8      114.71      130.79     41.14 o 
   5   7   8     4052.76     3602.44    125.06 o 
   6   7   8      220.63      282.98     45.08 o 
   7   7   8     1382.93     1301.80     90.02 o 
   8   7   8      438.72      536.32     60.45 o 
   9   7   8        5.91      235.77     62.93 o 
  -9   8   8        4.78      235.10     69.62 o 
  -8   8   8     4595.97     4333.34    260.13 o 
  -7   8   8       87.60      126.56     36.13 o 
  -6   8   8    11027.57    10369.02    294.25 o 
  -5   8   8      175.84      275.82     43.78 o 
  -4   8   8     1445.73     1401.42    121.98 o 
  -3   8   8     3887.54     3761.27    112.89 o 
  -2   8   8      247.34      371.94     53.60 o 
  -1   8   8    20939.33    20460.06    249.34 o 
   0   8   8       91.15      164.12     31.59 o 
   1   8   8     8609.22     8486.23    124.79 o 
   2   8   8      551.54      456.57     44.83 o 
   3   8   8     2582.55     2642.25    100.06 o 
   4   8   8      429.73      494.96     55.57 o 
   5   8   8    11762.09    10759.43    226.14 o 
   6   8   8      684.28      784.93     68.56 o 
   7   8   8     3368.35     3196.76    131.76 o 
   8   8   8      477.76      709.57     69.33 o 
   9   8   8      773.35      986.38     83.40 o 
  -9   9   8     1063.03     1314.22    169.45 o 
  -8   9   8      126.12      213.58     69.00 o 
  -7   9   8      375.17      298.49     74.58 o 
  -6   9   8      262.32      301.52     54.82 o 
  -5   9   8      816.39      828.67     87.95 o 
  -4   9   8      356.88      338.73     49.00 o 
  -3   9   8     3152.57     3041.89    143.28 o 
  -2   9   8     1086.67     1218.39     76.40 o 
  -1   9   8     2476.14     2281.07     68.52 o 
   0   9   8      788.17     1032.09     48.87 o 
   1   9   8       67.33       89.65     20.74 o 
   2   9   8    13014.98    12919.67    198.64 o 
   3   9   8     3535.45     3103.47    109.68 o 
   4   9   8       47.35       55.44     43.40 o 
   5   9   8      492.79      633.21     61.04 o 
   6   9   8        2.68      101.44     25.75 o 
   7   9   8      540.33      687.60     69.23 o 
   8   9   8      571.42      711.21     81.26 o 
  -9  10   8      150.38      433.39     53.56 o 
  -8  10   8      297.49      604.21     93.74 o 
  -7  10   8      337.12      416.07     61.65 o 
  -6  10   8       35.32       98.95     34.41 o 
  -5  10   8        9.30       77.31     35.97 o 
  -4  10   8     1528.17     1448.80    151.54 o 
  -3  10   8      510.55      443.86     73.26 o 
  -2  10   8      369.90      393.26     52.52 o 
  -1  10   8      493.40      517.70     50.14 o 
   0  10   8     1294.73     1248.45     55.17 o 
   1  10   8      295.09      261.04     38.93 o 
   2  10   8       42.49       67.62     27.28 o 
   3  10   8      317.83      353.07     49.16 o 
   4  10   8       96.74      187.91     37.93 o 
   5  10   8       14.11       89.68     40.92 o 
   6  10   8     1509.08     1506.87    103.81 o 
   7  10   8       16.58      179.44     37.29 o 
   8  10   8      119.70      353.47     41.60 o 
  -8  11   8       65.61      164.78     27.38 o 
  -7  11   8     1880.48     1725.11    133.66 o 
  -6  11   8     1241.85     1361.96    117.17 o 
  -5  11   8     1098.84     1193.93    106.86 o 
  -4  11   8      129.68      137.51     48.23 o 
  -3  11   8     2702.14     2313.98    103.29 o 
  -2  11   8        6.66       52.06     37.14 o 
  -1  11   8     3816.25     3501.26    122.47 o 
   0  11   8       17.73       68.29     20.77 o 
   1  11   8     2447.47     2365.93     84.20 o 
   2  11   8     2732.28     2679.00     90.19 o 
   3  11   8     1416.38     1478.74     85.86 o 
   4  11   8      828.94      958.07    105.57 o 
   5  11   8      835.78      934.57     72.73 o 
   6  11   8       12.95       99.38     41.80 o 
   7  11   8      274.00      453.27     49.88 o 
   8  11   8      575.28      719.14     69.98 o 
  -8  12   8     2527.06     2517.93    155.01 o 
  -7  12   8      151.33      168.34     83.70 o 
  -6  12   8     3238.52     3163.72    167.53 o 
  -5  12   8       18.09      101.43     53.40 o 
  -4  12   8     1026.54     1113.98    103.08 o 
  -3  12   8     1540.87     1632.32    118.39 o 
  -2  12   8      719.34      843.43    112.84 o 
  -1  12   8     5128.77     4687.25    147.04 o 
   0  12   8     2069.91     2099.73    130.17 o 
   1  12   8     6364.33     6034.04    157.06 o 
   2  12   8      271.98      330.05     40.48 o 
   3  12   8     1359.33     1322.69     81.35 o 
   4  12   8       11.85       98.38     29.27 o 
   5  12   8     5326.00     5242.42    163.44 o 
   6  12   8      108.41      182.01     29.76 o 
   7  12   8      364.24      397.27     69.97 o 
  -7  13   8      286.85      413.68     90.18 o 
  -6  13   8     2521.16     2468.16    159.68 o 
  -5  13   8       18.42      118.10     39.45 o 
  -4  13   8     2195.77     2132.85    140.38 o 
  -3  13   8      100.13      176.76     44.23 o 
  -2  13   8     4241.96     4060.34    203.02 o 
  -1  13   8     1120.54     1176.71    100.18 o 
   0  13   8     6891.13     6830.95    227.42 o 
   1  13   8      658.06      665.14     60.17 o 
   2  13   8       48.11      121.58     26.93 o 
   3  13   8      579.65      723.29     63.29 o 
   4  13   8      204.10      421.37     46.77 o 
   5  13   8      556.86      641.95     59.60 o 
   6  13   8      260.38      292.54     47.79 o 
   7  13   8      914.66     1205.87     93.17 o 
  -7  14   8       24.89      144.22     24.49 o 
  -6  14   8       93.57      266.76     81.67 o 
  -5  14   8      252.05      303.88     59.24 o 
  -4  14   8       19.50       88.52     37.60 o 
  -3  14   8      217.46      275.64     52.37 o 
  -2  14   8       66.91      104.11     27.20 o 
  -1  14   8      654.72      671.12     77.82 o 
   0  14   8      592.90      803.46     88.31 o 
   1  14   8     5144.96     4864.19    146.27 o 
   2  14   8       99.43      174.00     48.95 o 
   3  14   8      539.99      582.63     66.85 o 
   4  14   8     2009.71     1811.57     97.12 o 
   5  14   8     2216.54     2235.53    103.97 o 
   6  14   8       24.42      269.70     57.41 o 
  -6  15   8       97.81      252.06     63.86 o 
  -5  15   8        1.77       97.72     30.50 o 
  -4  15   8        0.36      111.51     30.28 o 
  -3  15   8       81.03      110.80     38.41 o 
  -2  15   8      988.08     1181.80    224.10 o 
  -1  15   8      159.63      239.01     71.28 o 
   0  15   8        5.46      116.50     39.16 o 
   1  15   8        4.23      104.60     26.75 o 
   2  15   8     1692.34     1804.75     95.25 o 
   3  15   8      158.84      205.79     53.38 o 
   4  15   8        0.33      253.13     66.32 o 
   5  15   8      655.76      713.74     69.18 o 
  -5  16   8       55.09      182.66     28.66 o 
  -4  16   8      163.30      310.06     49.74 o 
  -3  16   8      115.86      311.51    106.84 o 
  -2  16   8      264.87      445.37     86.22 o 
  -1  16   8        6.31       83.28     40.58 o 
   0  16   8     3197.13     3285.82    209.35 o 
   1  16   8        5.55      157.76     38.16 o 
   2  16   8     1611.92     1601.81    100.37 o 
   3  16   8      597.48      724.19     69.45 o 
   4  16   8     1440.95     1475.33    117.95 o 
   5  16   8        1.91      109.47     33.02 o 
  -4  17   8      523.21      573.38    159.23 o 
  -3  17   8     2636.89     2863.10    216.33 o 
  -2  17   8      286.67      453.04     80.22 o 
  -1  17   8     2688.83     2885.48    216.30 o 
   0  17   8     1819.41     1551.87    155.46 o 
   1  17   8      566.21      836.04     84.04 o 
   2  17   8     1251.86     1452.12     92.10 o 
   3  17   8      136.20      371.03     89.72 o 
  -2  18   8      184.92      315.77     86.74 o 
  -1  18   8       13.56      349.42     52.70 o 
   0  18   8        6.71        8.16     36.30 o 
   1  18   8     1535.49     1648.84    113.61 o 
   2  18   8      261.39      626.85    155.45 o 
 -10   1   9       21.43      172.63     98.15 o 
  -9   1   9      183.69      342.18     51.39 o 
  -8   1   9     2727.23     2508.18    102.17 o 
  -7   1   9       84.17      103.62     35.86 o 
  -6   1   9      436.75      401.13     44.12 o 
  -5   1   9     5608.89     5628.45    114.19 o 
  -4   1   9      236.16      230.30     29.07 o 
  -3   1   9    13338.05    13437.05    157.78 o 
  -2   1   9     4898.81     5125.00     79.62 o 
  -1   1   9     1832.93     1774.96     49.45 o 
   0   1   9      410.36      464.00     30.99 o 
   1   1   9     1107.41     1347.63     48.68 o 
   2   1   9      120.80       86.05     24.24 o 
   3   1   9      791.85      789.09     46.70 o 
   4   1   9     1700.54     1598.88     66.11 o 
   5   1   9      109.80       86.11     39.58 o 
   6   1   9     2346.90     2336.32     88.47 o 
   7   1   9       59.95      149.47     34.17 o 
   8   1   9     2103.71     2146.46    127.16 o 
   9   1   9      157.09      293.79     42.68 o 
  10   1   9      510.73      768.71     45.20 o 
 -10   2   9     1973.03     2290.31    197.60 o 
  -9   2   9      951.11     1155.03     73.97 o 
  -8   2   9     1310.61     1444.40     87.04 o 
  -7   2   9       21.30       83.82     26.94 o 
  -6   2   9     3037.43     2962.75     90.66 o 
  -5   2   9      766.39      761.19     47.94 o 
  -4   2   9     5113.66     4790.20     93.10 o 
  -3   2   9     9353.89     9551.35    124.21 o 
  -2   2   9      302.03      242.59     17.13 o 
  -1   2   9     9953.73    10094.81    116.79 o 
   0   2   9      447.35      495.25     39.01 o 
   1   2   9    13547.03    13674.10    177.74 o 
   2   2   9    10852.59    11733.38    191.81 o 
   3   2   9    26892.59    26925.68    284.67 o 
   4   2   9      689.49      602.99     44.89 o 
   5   2   9     3703.45     3721.87    102.44 o 
   6   2   9     5278.19     4582.61    283.39 o 
   7   2   9      555.48      680.39     64.97 o 
   8   2   9      879.86     1121.20     82.19 o 
   9   2   9       21.58      118.13     50.48 o 
  10   2   9      310.67      416.20     77.79 o 
 -10   3   9      783.44      961.44    112.08 o 
  -9   3   9     2040.20     2199.60    141.50 o 
  -8   3   9      138.11      224.23     43.46 o 
  -7   3   9       66.11      140.71     31.52 o 
  -6   3   9       72.95      142.28     38.92 o 
  -5   3   9    15508.75    14930.83    198.93 o 
  -4   3   9       92.39      129.31     23.57 o 
  -3   3   9    40008.93    41526.27    412.69 o 
  -2   3   9       44.14       92.99     31.04 o 
  -1   3   9     9095.72     9987.65    319.51 o 
   0   3   9     4079.89     4685.69     91.55 o 
   1   3   9      132.67      134.48     28.06 o 
   2   3   9     3795.10     3703.32     78.81 o 
   3   3   9     6552.69     7089.48    119.63 o 
   4   3   9     1396.16     1251.09     57.66 o 
   5   3   9     1460.97     1353.71     87.69 o 
   6   3   9     1387.48     1465.89     85.87 o 
   7   3   9      354.92      307.44     49.86 o 
   8   3   9     2725.11     2773.51    126.86 o 
   9   3   9       48.52      203.07     27.61 o 
 -10   4   9     3146.32     3087.19    162.18 o 
  -9   4   9      392.58      487.10     69.52 o 
  -8   4   9     5271.05     4738.98    194.86 o 
  -7   4   9        3.64       62.76     26.13 o 
  -6   4   9       35.56       62.80     27.03 o 
  -5   4   9    15904.18    15860.30    234.95 o 
  -4   4   9    12874.22    12087.48    157.03 o 
  -3   4   9     2807.43     2501.21     67.53 o 
  -2   4   9      115.87       34.05     30.43 o 
  -1   4   9    19321.50    20626.54    305.45 o 
   0   4   9     1260.39     1158.43     44.31 o 
   1   4   9    28968.27    30444.36    418.69 o 
   2   4   9        5.32        0.54     18.94 o 
   3   4   9     5136.08     4523.87     89.91 o 
   4   4   9      265.93      208.33     44.29 o 
   5   4   9       57.00       36.85     35.68 o 
   6   4   9     1054.38      971.49     74.40 o 
   7   4   9      592.17      538.85     60.40 o 
   8   4   9     2046.94     2099.47    111.13 o 
   9   4   9      349.25      441.61     72.53 o 
 -10   5   9     1909.07     2097.70    131.15 o 
  -9   5   9      331.08      403.73     63.82 o 
  -8   5   9     7080.86     6600.76    238.47 o 
  -7   5   9      596.99      711.37     69.12 o 
  -6   5   9      459.02      587.51     50.71 o 
  -5   5   9        4.38       25.30     28.09 o 
  -4   5   9       34.60       72.91     25.68 o 
  -3   5   9      643.51      811.26     50.04 o 
  -2   5   9     3259.44     3496.99    105.94 o 
  -1   5   9      949.99      937.73     87.55 o 
   0   5   9       48.49      102.17     21.30 o 
   1   5   9     1456.15     1459.48     46.99 o 
   2   5   9    15488.72    15752.59    217.59 o 
   3   5   9     9906.08     9754.20    183.69 o 
   4   5   9      923.45     1024.20     70.47 o 
   5   5   9       41.89       50.84     34.16 o 
   6   5   9     1197.00     1028.87     76.33 o 
   7   5   9      319.24      359.37     53.43 o 
   8   5   9      108.07      187.02     36.73 o 
   9   5   9        6.42      152.67     45.16 o 
 -10   6   9      140.53      363.12     62.43 o 
  -9   6   9      503.01      601.24     76.61 o 
  -8   6   9      284.84      368.71     63.72 o 
  -7   6   9     1846.94     1692.94    121.69 o 
  -6   6   9      620.28      607.30     59.59 o 
  -5   6   9     8930.98     8642.82    205.39 o 
  -4   6   9     1836.19     1739.56     68.33 o 
  -3   6   9      787.40     1012.03     70.65 o 
  -2   6   9        5.74       40.56     33.21 o 
  -1   6   9      103.11      179.75     20.84 o 
   0   6   9      625.76      532.09     33.69 o 
   1   6   9     4323.69     4670.69     84.02 o 
   2   6   9    17116.27    17013.90    292.62 o 
   3   6   9      443.39      379.45     48.97 o 
   4   6   9     1387.47     1365.32     79.21 o 
   5   6   9      950.29      999.90     73.28 o 
   6   6   9       93.16      148.08     37.75 o 
   7   6   9     1502.97     1640.32    100.62 o 
   8   6   9     1419.77     1624.44    123.57 o 
   9   6   9      791.86      889.58     71.56 o 
 -10   7   9      682.26      851.40     81.30 o 
  -9   7   9      561.18      721.24    116.76 o 
  -8   7   9     5306.46     4377.78    240.05 o 
  -7   7   9       67.77      132.09     39.39 o 
  -6   7   9     1877.91     1980.53    125.86 o 
  -5   7   9     2320.85     2240.34    127.98 o 
  -4   7   9     3245.59     3416.95     93.48 o 
  -3   7   9     1679.43     1700.59     61.15 o 
  -2   7   9     9611.33     9550.14    138.10 o 
  -1   7   9      143.87      213.78     29.23 o 
   0   7   9      166.50       72.07     29.38 o 
   1   7   9     3035.42     3371.46     72.79 o 
   2   7   9     2062.18     1982.24     82.88 o 
   3   7   9     3574.69     3520.66    113.04 o 
   4   7   9      308.57      297.67     48.71 o 
   5   7   9     4970.25     4709.31    143.90 o 
   6   7   9     2338.96     2464.60    114.91 o 
   7   7   9     1806.45     1924.44    112.12 o 
   8   7   9        8.62      146.34     29.53 o 
   9   7   9      983.31     1322.15    124.54 o 
  -9   8   9      427.94      505.92     59.03 o 
  -8   8   9       20.12      107.72     50.66 o 
  -7   8   9     2752.40     2624.84    150.97 o 
  -6   8   9      860.78      893.64     89.85 o 
  -5   8   9     5581.31     5049.14    245.91 o 
  -4   8   9     3367.46     2723.52    231.33 o 
  -3   8   9     1052.73     1114.42     78.22 o 
  -2   8   9     6845.68     7139.88    188.79 o 
  -1   8   9     1351.84     1512.86     64.81 o 
   0   8   9       96.50      138.33     24.44 o 
   1   8   9     1667.64     1792.54     56.09 o 
   2   8   9      682.57      704.04     60.58 o 
   3   8   9        4.38       30.72     33.05 o 
   4   8   9     1096.50     1151.15     76.32 o 
   5   8   9      429.89      525.11     56.87 o 
   6   8   9       39.73      170.45     34.72 o 
   7   8   9      551.84      653.64     67.68 o 
   8   8   9       81.36      239.66     35.81 o 
   9   8   9      108.28      256.77     33.73 o 
  -9   9   9     1677.44     1711.52    119.14 o 
  -8   9   9        5.10       61.20     41.08 o 
  -7   9   9     2612.15     2386.48    151.65 o 
  -6   9   9     3367.20     3086.19    177.58 o 
  -5   9   9     1211.17     1325.77    105.71 o 
  -4   9   9    10852.06    10071.26    364.20 o 
  -3   9   9       88.21      171.61     39.17 o 
  -2   9   9     6961.33     6530.20    165.99 o 
  -1   9   9      226.89      324.76     37.40 o 
   0   9   9    11298.84    10945.43    162.46 o 
   1   9   9      179.81      175.54     32.37 o 
   2   9   9    19834.56    19542.63    315.35 o 
   3   9   9      910.64      896.72     71.89 o 
   4   9   9     2179.91     2098.11    102.12 o 
   5   9   9     2727.36     2696.62    110.94 o 
   6   9   9       66.40      164.85     40.63 o 
   7   9   9     7200.57     6353.87    192.28 o 
   8   9   9      233.40      309.18     36.79 o 
  -9  10   9      139.67      234.80     29.34 o 
  -8  10   9      551.97      819.29     88.62 o 
  -7  10   9     1192.27     1208.24    152.50 o 
  -6  10   9      440.81      521.00     77.52 o 
  -5  10   9      904.20      970.66    107.87 o 
  -4  10   9     9116.97     8875.46    211.85 o 
  -3  10   9     4981.15     4725.58    203.24 o 
  -2  10   9     9317.93     8982.03    203.78 o 
  -1  10   9     1585.30     1709.35     72.00 o 
   0  10   9     3620.26     3568.29     95.31 o 
   1  10   9       16.63       33.40     26.74 o 
   2  10   9      113.91      168.40     33.90 o 
   3  10   9     1558.73     1630.56     88.34 o 
   4  10   9     5404.56     4851.47    147.70 o 
   5  10   9      218.45      343.77     44.97 o 
   6  10   9     1299.09     1229.72    144.84 o 
   7  10   9     2660.58     2457.45    119.80 o 
   8  10   9       35.72       36.14     91.93 o 
  -8  11   9       65.67      224.17     99.84 o 
  -7  11   9     1052.36     1247.82    114.60 o 
  -6  11   9     3717.26     3599.75    192.21 o 
  -5  11   9       21.47       32.94     28.39 o 
  -4  11   9     8467.77     8010.83    253.25 o 
  -3  11   9       83.87       84.14     43.93 o 
  -2  11   9     5944.63     5704.26    182.70 o 
  -1  11   9      827.05      717.00     65.34 o 
   0  11   9    19274.24    18545.04    321.81 o 
   1  11   9     3110.07     2894.61     91.23 o 
   2  11   9    13217.63    12131.20    203.86 o 
   3  11   9     4024.36     3477.09    122.01 o 
   4  11   9      488.01      601.76     59.68 o 
   5  11   9      199.60      282.78     46.64 o 
   6  11   9       44.45      171.86     30.30 o 
   7  11   9     3303.54     3154.51    133.64 o 
   8  11   9        0.47      103.48     27.67 o 
  -8  12   9      360.65      462.12    109.07 o 
  -7  12   9     1591.80     1816.26    138.10 o 
  -6  12   9       16.86      138.51     36.99 o 
  -5  12   9       43.20      178.23     42.86 o 
  -4  12   9       49.00      192.13     49.27 o 
  -3  12   9     2387.00     2244.56    133.49 o 
  -2  12   9        4.72       57.23     29.45 o 
  -1  12   9     8500.40     7952.38    197.85 o 
   0  12   9      272.93      300.40     65.92 o 
   1  12   9       14.30       26.15     44.86 o 
   2  12   9      352.76      484.83     52.79 o 
   3  12   9      308.89      375.04     47.48 o 
   4  12   9     2598.64     2394.46    110.44 o 
   5  12   9       30.16      156.11     30.09 o 
   6  12   9      349.58      440.14     54.51 o 
   7  12   9      122.66      336.85     52.23 o 
  -7  13   9      513.76      678.68     79.81 o 
  -6  13   9      972.19     1080.10    140.45 o 
  -5  13   9      469.87      657.01     86.26 o 
  -4  13   9     2481.53     2275.58    147.82 o 
  -3  13   9        1.94      113.44     54.91 o 
  -2  13   9     1370.44     1432.41    106.47 o 
  -1  13   9     1002.26     1178.74    102.69 o 
   0  13   9     2139.68     2280.87    138.68 o 
   1  13   9     7831.83     7085.85    177.41 o 
   2  13   9     5190.75     4641.99    142.81 o 
   3  13   9      354.36      367.74     52.88 o 
   4  13   9     1714.04     1647.80     94.56 o 
   5  13   9      319.26      442.87     62.98 o 
   6  13   9       31.03      135.88     42.38 o 
   7  13   9      209.04      333.17     36.67 o 
  -7  14   9     4591.02     4243.29    249.91 o 
  -6  14   9     3162.57     3204.28    176.14 o 
  -5  14   9     1688.33     1750.58    135.21 o 
  -4  14   9      850.91      809.11     92.51 o 
  -3  14   9     2137.89     2151.88    131.70 o 
  -2  14   9     1282.05     1213.90     98.01 o 
  -1  14   9     3885.45     3582.22    164.83 o 
   0  14   9      103.53      148.23     43.74 o 
   1  14   9       92.18      206.44     39.52 o 
   2  14   9     7112.31     6416.81    174.80 o 
   3  14   9      206.06      257.18     49.03 o 
   4  14   9     5590.54     4710.04    178.33 o 
   5  14   9     1425.50     1708.80    127.29 o 
   6  14   9      900.00      956.77     98.51 o 
  -6  15   9      695.74      814.22     86.33 o 
  -5  15   9       17.84      117.38     35.23 o 
  -4  15   9      915.38      997.87    128.47 o 
  -3  15   9      484.48      615.16     72.36 o 
  -2  15   9       49.93       89.70     76.63 o 
  -1  15   9     2340.03     2312.16    189.34 o 
   0  15   9     1968.24     1946.64    133.15 o 
   1  15   9     2297.27     2397.80    125.59 o 
   2  15   9     1152.95     1254.62     90.92 o 
   3  15   9     1596.93     1532.76    105.35 o 
   4  15   9      488.27      526.62     72.78 o 
   5  15   9     1502.41     1277.08    112.12 o 
  -5  16   9     6390.77     5723.34    359.32 o 
  -4  16   9      170.14      313.52     51.93 o 
  -3  16   9     2397.33     2700.86    214.53 o 
  -2  16   9      254.06      275.58     69.04 o 
  -1  16   9     1336.25     1215.93    142.48 o 
   0  16   9        8.21        0.55     32.15 o 
   1  16   9     5392.94     5158.02    178.32 o 
   2  16   9       37.09      102.45     26.99 o 
   3  16   9     2937.17     2483.35    149.26 o 
   4  16   9     1015.22     1077.35     97.97 o 
  -4  17   9     1094.65     1366.91    153.96 o 
  -3  17   9     5088.45     4420.03    258.08 o 
  -2  17   9       83.36      173.67     50.23 o 
  -1  17   9     1376.50     1493.25    225.26 o 
   0  17   9        0.05      107.26     43.04 o 
   1  17   9      358.58      683.74     75.12 o 
   2  17   9      244.37      399.39     41.68 o 
   3  17   9     1630.02     1632.28    106.83 o 
  -2  18   9       30.57      192.85     69.93 o 
  -1  18   9     1109.83     1390.96    142.05 o 
   0  18   9      581.67      794.30    284.04 o 
   1  18   9     1861.63     1975.99    110.19 o 
 -10   0  10     1750.74     2078.50    148.02 o 
  -9   0  10      342.89      310.67     66.52 o 
  -8   0  10    14244.62    13037.66    389.97 o 
  -7   0  10      100.40      133.06     45.39 o 
  -6   0  10    26622.30    26547.05    530.29 o 
  -5   0  10     6795.41     6914.67    239.41 o 
  -4   0  10    44162.75    44160.50    655.58 o 
  -3   0  10    17995.68    19267.86    291.19 o 
  -2   0  10    18908.23    19508.26    329.16 o 
   0   0  10       55.56       38.51     29.49 o 
   1   0  10      256.47      418.47     47.79 o 
   2   0  10     1768.38     1756.14     84.08 o 
   3   0  10    34314.41    33631.82    481.93 o 
   4   0  10       10.18       13.19     34.96 o 
   5   0  10    52650.14    51198.42    718.59 o 
   6   0  10     1615.47     1667.21    107.45 o 
   7   0  10    10177.02     8917.71    347.49 o 
   8   0  10     1076.73     1230.76    138.84 o 
   9   0  10      534.89      580.02     94.11 o 
 -10   1  10        5.58      167.75     83.57 o 
  -9   1  10      228.54      221.26     37.81 o 
  -8   1  10      801.83      916.14     65.41 o 
  -7   1  10       92.89      127.14     28.45 o 
  -6   1  10      273.27      231.89     38.63 o 
  -5   1  10     3080.42     2738.00     79.76 o 
  -4   1  10      703.99      617.69     39.37 o 
  -3   1  10      313.30      302.63     27.40 o 
  -2   1  10     7477.60     7569.84    119.47 o 
  -1   1  10    14206.17    14879.62    269.07 o 
   0   1  10      819.70      940.45     39.76 o 
   1   1  10     1255.88     1334.91     49.58 o 
   2   1  10     3363.05     3560.99     80.19 o 
   3   1  10      844.89      748.35     52.55 o 
   4   1  10     2392.73     2348.35     78.04 o 
   5   1  10     2859.43     2573.31     87.17 o 
   6   1  10      739.12      730.51     80.07 o 
   7   1  10      181.96      235.22     39.49 o 
   8   1  10     1071.95     1041.23     94.14 o 
   9   1  10     1716.59     2106.84    129.07 o 
 -10   2  10      943.65     1072.94    118.02 o 
  -9   2  10      146.43      250.74     49.75 o 
  -8   2  10     7540.93     6964.80    173.72 o 
  -7   2  10      828.48      856.84     62.37 o 
  -6   2  10     9933.10     9388.65    162.95 o 
  -5   2  10      199.33      199.72     30.55 o 
  -4   2  10    20548.96    20817.61    230.40 o 
  -3   2  10     3233.53     2982.28     63.14 o 
  -2   2  10     7132.90     6905.12     94.87 o 
  -1   2  10    19129.59    19583.31    195.87 o 
   0   2  10    17833.80    17991.87    186.22 o 
   1   2  10     8187.82     8004.60    117.24 o 
   2   2  10     5303.27     4976.46    162.73 o 
   3   2  10    16840.87    16649.85    207.55 o 
   4   2  10      350.03      273.58     36.47 o 
   5   2  10    21859.98    20898.27    358.14 o 
   6   2  10       22.65       61.55     44.90 o 
   7   2  10     3208.28     3156.83    122.60 o 
   8   2  10     1199.34     1180.33    102.78 o 
   9   2  10     2218.44     2323.02    167.30 o 
 -10   3  10     2588.49     2346.96    168.86 o 
  -9   3  10     2442.20     2197.50    146.47 o 
  -8   3  10       31.27       97.43     21.85 o 
  -7   3  10      947.55      996.06     80.44 o 
  -6   3  10       59.95       79.46     32.36 o 
  -5   3  10      292.27      354.35     34.67 o 
  -4   3  10      511.32      508.53     32.71 o 
  -3   3  10     9642.61     9362.06    143.55 o 
  -2   3  10     2507.09     2551.22     85.06 o 
  -1   3  10    22199.28    24309.04    283.85 o 
   0   3  10    18322.81    20104.17    298.63 o 
   1   3  10     6208.02     6590.95    124.41 o 
   2   3  10     2688.61     2613.14     70.73 o 
   3   3  10     1768.60     1565.04     59.18 o 
   4   3  10     2793.14     2798.11     82.03 o 
   5   3  10       54.49       84.42     46.12 o 
   6   3  10      159.65      206.51     40.57 o 
   7   3  10     1024.83     1092.20     81.62 o 
   8   3  10     1861.01     1887.07    106.24 o 
   9   3  10      602.69      778.27    108.37 o 
 -10   4  10      105.48      295.81     46.80 o 
  -9   4  10      507.31      553.73     73.43 o 
  -8   4  10       51.54      107.48     36.65 o 
  -7   4  10     4053.12     3849.87    121.70 o 
  -6   4  10     1770.87     1727.55    119.94 o 
  -5   4  10     1518.48     1557.68     72.87 o 
  -4   4  10      420.34      413.38     38.56 o 
  -3   4  10      151.13      165.23     36.98 o 
  -2   4  10     1701.25     1631.68     75.69 o 
  -1   4  10       47.37       64.84     21.29 o 
   0   4  10     4613.19     4428.33     75.46 o 
   1   4  10    21097.52    23130.53    251.31 o 
   2   4  10     2106.75     2283.82     76.81 o 
   3   4  10      298.47      346.87     31.82 o 
   4   4  10      267.00      320.38     47.03 o 
   5   4  10       36.04       50.55     32.54 o 
   6   4  10      684.29      805.05     89.67 o 
   7   4  10     1379.95     1472.82     93.85 o 
   8   4  10      302.99      432.65     54.60 o 
   9   4  10     3471.03     3380.50    154.98 o 
 -10   5  10     1985.90     2452.15    200.41 o 
  -9   5  10     4678.45     4139.13    190.22 o 
  -8   5  10        4.39       52.39     32.86 o 
  -7   5  10      549.98      639.39     66.20 o 
  -6   5  10      174.83      192.15     32.15 o 
  -5   5  10     6056.96     5397.12    127.10 o 
  -4   5  10        3.68       27.89     28.03 o 
  -3   5  10     9519.02     9059.98    167.61 o 
  -2   5  10     8888.31     8535.84    267.05 o 
  -1   5  10    15951.15    16228.06    286.63 o 
   0   5  10     5600.74     5331.66    157.65 o 
   1   5  10     1172.04      934.79     63.92 o 
   2   5  10     1455.83     1228.58     74.42 o 
   3   5  10      516.60      394.04     49.85 o 
   4   5  10     7821.23     7292.40    167.00 o 
   5   5  10     3865.61     3483.73    122.18 o 
   6   5  10     3201.04     2846.17    119.18 o 
   7   5  10     1089.91     1192.41     85.26 o 
   8   5  10      960.03     1133.81     84.50 o 
   9   5  10      915.19     1020.77    113.32 o 
 -10   6  10        0.81       97.46     47.82 o 
  -9   6  10        4.21      175.01     75.62 o 
  -8   6  10      671.80      816.16     91.77 o 
  -7   6  10        6.00      114.50     36.97 o 
  -6   6  10       76.68      118.24     46.30 o 
  -5   6  10     1001.74     1021.20     73.37 o 
  -4   6  10       27.05       38.53     20.69 o 
  -3   6  10      480.12      610.39     57.60 o 
  -2   6  10      232.22      317.41     45.48 o 
  -1   6  10       44.04       76.53     24.06 o 
   0   6  10      527.14      656.58     36.45 o 
   1   6  10        3.49       32.75     18.66 o 
   2   6  10     4051.68     3809.73    106.50 o 
   3   6  10      872.12      947.02     65.41 o 
   4   6  10     2573.24     2403.82    101.08 o 
   5   6  10      233.48      244.56     45.87 o 
   6   6  10     1085.84     1053.00     76.87 o 
   7   6  10       89.87      181.30     36.32 o 
   8   6  10      111.94      258.16     46.12 o 
   9   6  10       48.49      259.95     50.89 o 
  -9   7  10      837.15      874.34    115.00 o 
  -8   7  10      956.68      918.15     97.24 o 
  -7   7  10    11527.82    10367.65    371.88 o 
  -6   7  10     4770.09     3568.26    438.71 o 
  -5   7  10     8980.77     8670.92    248.04 o 
  -4   7  10     1507.45     1531.39     88.93 o 
  -3   7  10     4722.59     4643.64    186.32 o 
  -2   7  10     1751.15     1641.06     52.99 o 
  -1   7  10     1863.98     1617.20     49.34 o 
   0   7  10     2352.51     2172.66     72.81 o 
   1   7  10     1014.70      938.86     60.40 o 
   2   7  10     7798.03     7471.98    156.62 o 
   3   7  10      613.64      670.84     60.22 o 
   4   7  10    13400.57    12749.66    440.16 o 
   5   7  10       44.14       78.08     33.62 o 
   6   7  10    10657.55     9868.32    227.39 o 
   7   7  10      158.78      287.78     43.18 o 
   8   7  10      139.35      311.65     46.02 o 
   9   7  10      363.10      415.17     48.62 o 
  -9   8  10       17.54      135.12     27.86 o 
  -8   8  10        0.16      162.44     39.79 o 
  -7   8  10       41.21       86.84     33.43 o 
  -6   8  10      822.32      757.09     82.13 o 
  -5   8  10       25.51      119.72     25.87 o 
  -4   8  10     3547.85     3247.22    165.04 o 
  -3   8  10       12.13       -2.06     33.29 o 
  -2   8  10      351.06      440.89     70.39 o 
  -1   8  10      784.26      893.95     39.97 o 
   0   8  10    13104.81    13197.64    198.30 o 
   1   8  10      191.70      245.28     31.31 o 
   2   8  10     2494.48     2339.03     91.08 o 
   3   8  10     1161.49     1270.46     77.08 o 
   4   8  10     2865.65     2808.95    108.61 o 
   5   8  10       37.48      137.75     33.16 o 
   6   8  10      310.21      452.31     54.18 o 
   7   8  10       55.52      106.15     40.05 o 
   8   8  10      791.29      938.51     77.84 o 
  -9   9  10        3.62      147.28     41.63 o 
  -8   9  10       49.32       44.31     33.73 o 
  -7   9  10     7102.74     6273.44    237.70 o 
  -6   9  10      428.92      447.48     66.04 o 
  -5   9  10     2555.01     2634.66    159.66 o 
  -4   9  10       57.65      124.23     32.00 o 
  -3   9  10      344.86      493.12     65.52 o 
  -2   9  10       53.98       78.01     41.18 o 
  -1   9  10     3214.34     3102.84     92.27 o 
   0   9  10        2.72       84.48     20.81 o 
   1   9  10     1906.54     2012.84     75.47 o 
   2   9  10        6.06       23.17     24.74 o 
   3   9  10     4189.37     3804.06    180.65 o 
   4   9  10     3672.78     3346.98    129.08 o 
   5   9  10     1837.86     1854.86     98.62 o 
   6   9  10     3245.38     3035.96    126.56 o 
   7   9  10      504.06      579.68     64.37 o 
   8   9  10       71.48      152.41     30.94 o 
  -9  10  10      167.45      598.89    171.57 o 
  -8  10  10      226.58      363.20     48.41 o 
  -7  10  10      123.39      187.96     43.60 o 
  -6  10  10      488.63      545.58     74.72 o 
  -5  10  10       14.78       89.68     33.93 o 
  -4  10  10     1814.35     1968.59    127.94 o 
  -3  10  10      434.87      487.41     56.60 o 
  -2  10  10     3458.85     3033.60    117.58 o 
  -1  10  10        3.40        2.54     25.81 o 
   0  10  10        2.47       67.05     23.93 o 
   1  10  10      884.94      894.42     56.13 o 
   2  10  10      658.42      596.53     57.20 o 
   3  10  10     1453.68     1645.39     90.48 o 
   4  10  10        1.75      105.68     38.93 o 
   5  10  10       14.43       93.98     30.97 o 
   6  10  10      344.03      457.49     52.73 o 
   7  10  10     1611.94     1591.25    101.92 o 
   8  10  10       26.23      215.12     27.09 o 
  -8  11  10      744.15      808.81     80.66 o 
  -7  11  10      795.54      986.71    102.50 o 
  -6  11  10      343.61      537.77     77.98 o 
  -5  11  10     4697.36     4383.87    232.89 o 
  -4  11  10       46.37       74.09     33.00 o 
  -3  11  10     2332.48     1996.50    101.60 o 
  -2  11  10       64.73      117.94     39.02 o 
  -1  11  10       14.77       37.53     40.62 o 
   0  11  10      692.14      676.02     95.69 o 
   1  11  10      695.41      710.69     61.30 o 
   2  11  10        4.75      100.81     18.43 o 
   3  11  10      166.89      218.82     39.26 o 
   4  11  10     3123.99     2884.48    114.57 o 
   5  11  10       32.45      187.51     36.33 o 
   6  11  10     1124.50     1187.57     82.10 o 
   7  11  10      323.55      380.86     47.93 o 
  -8  12  10        9.88      189.45     76.87 o 
  -7  12  10       23.27      230.05    100.57 o 
  -6  12  10      493.96      579.30     78.68 o 
  -5  12  10      143.97      222.62     48.67 o 
  -4  12  10      109.48      217.32     49.23 o 
  -3  12  10       49.25      162.76     64.15 o 
  -2  12  10     4411.71     3896.98    156.14 o 
  -1  12  10     3061.28     2789.91    114.81 o 
   0  12  10    10089.38     9552.47    271.48 o 
   1  12  10     1886.13     1813.95     92.14 o 
   2  12  10       36.69      123.42     29.75 o 
   3  12  10      495.15      537.22     54.77 o 
   4  12  10       14.98      122.95     29.91 o 
   5  12  10      428.06      519.08     57.07 o 
   6  12  10       42.75      219.49     29.93 o 
   7  12  10      856.10      924.90     82.86 o 
  -7  13  10     3163.42     2865.49    166.21 o 
  -6  13  10      221.00      254.00     40.32 o 
  -5  13  10     1063.44     1101.74    179.71 o 
  -4  13  10      260.48      358.37     65.83 o 
  -3  13  10      473.92      547.06     94.00 o 
  -2  13  10      139.93      185.67     41.81 o 
  -1  13  10      301.27      366.02     65.03 o 
   0  13  10     2201.38     2262.36    141.53 o 
   1  13  10      322.54      392.31     56.49 o 
   2  13  10     2853.66     2877.62    111.48 o 
   3  13  10     2029.00     1684.15    142.33 o 
   4  13  10     1718.44     1717.94     91.82 o 
   5  13  10      254.31      427.37     48.36 o 
   6  13  10     1359.36     1531.04    103.45 o 
  -7  14  10      253.64      558.29    154.88 o 
  -6  14  10     1973.74     2069.18    144.98 o 
  -5  14  10      191.46      289.28     55.46 o 
  -4  14  10       11.28      113.21     35.89 o 
  -3  14  10      664.85      771.10     87.26 o 
  -2  14  10       15.85      129.17     55.92 o 
  -1  14  10      556.16      646.09     82.68 o 
   0  14  10     1185.71     1158.00    103.98 o 
   1  14  10      163.16      256.81     45.55 o 
   2  14  10      181.24      364.51     43.30 o 
   3  14  10     1105.44     1078.86     88.37 o 
   4  14  10      227.35      323.31     45.90 o 
   5  14  10       16.58      206.74     35.60 o 
   6  14  10      111.88      311.58     89.85 o 
  -6  15  10      225.12      331.62     77.44 o 
  -5  15  10      141.74      312.03     41.33 o 
  -4  15  10      343.37      413.81     65.93 o 
  -3  15  10      140.52      288.97    110.86 o 
  -2  15  10       10.62      118.20     61.95 o 
  -1  15  10     1620.70     1563.14    158.60 o 
   0  15  10      468.62      543.39     75.92 o 
   1  15  10      252.34      388.83     63.39 o 
   2  15  10      695.21      955.72     81.20 o 
   3  15  10     1306.88     1260.60     94.54 o 
   4  15  10      349.80      537.94     57.58 o 
   5  15  10      125.14      448.57     50.00 o 
  -5  16  10      106.03      269.12     81.26 o 
  -4  16  10      276.71      384.29     57.33 o 
  -3  16  10        0.71      208.27    104.83 o 
  -2  16  10     1990.67     1948.68    199.19 o 
  -1  16  10       55.78      170.88    110.07 o 
   0  16  10      552.12      530.18     95.08 o 
   1  16  10     2849.22     2904.56    132.18 o 
   2  16  10     1098.73     1129.51    118.76 o 
   3  16  10      296.69      314.15     42.87 o 
   4  16  10       36.74      248.07     39.43 o 
  -4  17  10        8.39      200.89     78.21 o 
  -3  17  10       93.23      299.59    105.08 o 
  -2  17  10      484.84      889.49    136.38 o 
  -1  17  10      591.29      795.16    117.04 o 
   0  17  10       52.60      275.81     56.16 o 
   1  17  10      224.89      406.39     60.07 o 
   2  17  10      540.04      784.77     61.58 o 
   3  17  10       83.61      385.11     56.03 o 
  -2  18  10      570.50      809.31     66.49 o 
  -1  18  10      742.01     1141.50    188.04 o 
   0  18  10     1116.63     1332.20    103.72 o 
   1  18  10     2612.08     2813.90    135.77 o 
 -10   1  11      382.59      502.29    106.84 o 
  -9   1  11     1615.05     1916.37    102.87 o 
  -8   1  11       59.31      142.21     24.01 o 
  -7   1  11     1695.22     1654.95     82.80 o 
  -6   1  11      596.34      552.46     47.35 o 
  -5   1  11        6.97      -15.10     22.24 o 
  -4   1  11     2434.93     2417.09     66.95 o 
  -3   1  11      655.46      605.61     35.13 o 
  -2   1  11       16.47       15.40     15.47 o 
  -1   1  11      743.55      602.08     31.48 o 
   0   1  11     7413.03     7620.58    110.95 o 
   1   1  11     5518.24     5851.54    100.58 o 
   2   1  11     3312.95     3000.32     76.68 o 
   3   1  11     1385.06     1202.43     56.92 o 
   4   1  11     2205.71     1974.20     74.43 o 
   5   1  11       67.07       78.81     30.94 o 
   6   1  11       99.70      112.65     36.97 o 
   7   1  11      208.06      245.40     42.33 o 
   8   1  11       66.78       52.23     30.98 o 
   9   1  11      167.19      392.06     45.93 o 
 -10   2  11       67.64      207.99     37.67 o 
  -9   2  11     2404.38     2567.06    147.33 o 
  -8   2  11      718.70      695.23     57.96 o 
  -7   2  11       29.84      117.60     27.17 o 
  -6   2  11      334.01      305.92     46.19 o 
  -5   2  11     2165.26     2063.79     69.13 o 
  -4   2  11    14729.63    13416.87    198.16 o 
  -3   2  11      209.23      122.15     21.22 o 
  -2   2  11    26972.08    28949.45    353.76 o 
  -1   2  11      946.10      838.62     36.20 o 
   0   2  11     1165.71     1236.24     45.49 o 
   1   2  11     2388.37     2534.31     94.43 o 
   2   2  11      118.70        4.98     22.88 o 
   3   2  11     3518.79     3857.30     92.00 o 
   4   2  11     3658.28     3166.96     90.00 o 
   5   2  11      694.03      604.35     50.07 o 
   6   2  11     3837.88     3627.22    126.17 o 
   7   2  11     4833.30     4573.88    150.37 o 
   8   2  11      612.80      718.66     77.92 o 
   9   2  11      624.53      741.20    162.56 o 
 -10   3  11      258.86      430.06     65.21 o 
  -9   3  11     2481.64     2527.17    137.67 o 
  -8   3  11       71.26      214.90     43.38 o 
  -7   3  11      885.47     1071.75     67.99 o 
  -6   3  11     4603.91     4079.50    117.92 o 
  -5   3  11     1677.92     1614.03     59.53 o 
  -4   3  11      643.68      666.44     35.30 o 
  -3   3  11     6211.60     6076.68    110.53 o 
  -2   3  11    11345.03    13155.43    212.66 o 
  -1   3  11      106.44       80.18     25.55 o 
   0   3  11    19467.19    20646.00    320.20 o 
   1   3  11       40.71       72.18     27.29 o 
   2   3  11    19755.61    19599.16    227.37 o 
   3   3  11     2099.78     1921.16     65.89 o 
   4   3  11     8517.82     8299.79    146.53 o 
   5   3  11      727.72      609.69     60.82 o 
   6   3  11      525.95      601.44     61.72 o 
   7   3  11     2252.89     2516.18    118.62 o 
   8   3  11      555.62      742.24     69.46 o 
   9   3  11       20.17      249.52     44.49 o 
 -10   4  11      208.96      329.73     53.48 o 
  -9   4  11      577.85      865.46     90.92 o 
  -8   4  11       53.53       73.48     27.36 o 
  -7   4  11       12.73      107.86     32.40 o 
  -6   4  11     1751.81     1771.03     80.37 o 
  -5   4  11        5.22        6.59     24.77 o 
  -4   4  11     7041.98     6477.67    126.52 o 
  -3   4  11      976.38      937.13     39.85 o 
  -2   4  11     7284.63     7429.98    156.12 o 
  -1   4  11       25.74       38.31     21.77 o 
   0   4  11      753.50      575.15     32.65 o 
   1   4  11     3785.15     3390.26     79.51 o 
   2   4  11     9302.70     8866.50    167.41 o 
   3   4  11      403.84      416.52     33.82 o 
   4   4  11     4141.40     3938.71    121.14 o 
   5   4  11      180.49      227.61     45.44 o 
   6   4  11      358.96      440.24     54.51 o 
   7   4  11     3727.08     3286.57    157.49 o 
   8   4  11      240.54      444.41     55.45 o 
   9   4  11     1504.71     1576.37    108.56 o 
 -10   5  11      211.36      154.20     55.37 o 
  -9   5  11       37.20      220.58     40.42 o 
  -8   5  11      571.97      612.13     80.57 o 
  -7   5  11       23.68       51.76     29.06 o 
  -6   5  11     4371.49     4181.82    144.02 o 
  -5   5  11    10269.06     9591.71    174.01 o 
  -4   5  11     3801.45     3908.34    124.93 o 
  -3   5  11    17108.29    17959.17    283.77 o 
  -2   5  11    12752.69    13412.79    347.09 o 
  -1   5  11      456.44      510.56     38.12 o 
   0   5  11     5749.13     5615.91     90.13 o 
   1   5  11      114.06      130.15     24.56 o 
   2   5  11     2910.05     2690.54     70.65 o 
   3   5  11       55.11       37.44     33.30 o 
   4   5  11      281.28      265.45     47.30 o 
   5   5  11     3520.54     3212.94    117.83 o 
   6   5  11     3927.89     3610.81    129.68 o 
   7   5  11     3802.63     3343.84    131.53 o 
   8   5  11     1872.66     2138.44    116.22 o 
   9   5  11     1458.71     1557.99     92.44 o 
 -10   6  11       36.00       88.69     70.78 o 
  -9   6  11      887.40      970.44    122.23 o 
  -8   6  11       20.19       57.63     27.96 o 
  -7   6  11     3814.76     3598.42    138.43 o 
  -6   6  11     1224.45     1280.02     91.67 o 
  -5   6  11      419.66      545.23     58.13 o 
  -4   6  11      846.56      906.46     71.34 o 
  -3   6  11     8601.30     8291.63    211.79 o 
  -2   6  11      135.60      208.72     44.20 o 
  -1   6  11     5079.00     4666.06    102.43 o 
   0   6  11     1064.60     1050.91     56.28 o 
   1   6  11     8882.87     8973.77    125.71 o 
   2   6  11     7020.11     6940.36    115.33 o 
   3   6  11     2291.40     2389.32     95.39 o 
   4   6  11       17.96       14.70     32.15 o 
   5   6  11      522.76      477.82     56.97 o 
   6   6  11     1614.75     1571.74     92.19 o 
   7   6  11      576.96      641.34     72.90 o 
   8   6  11     1874.53     1855.12    109.45 o 
   9   6  11      255.25      384.71     29.99 o 
  -9   7  11      317.22      448.49     80.70 o 
  -8   7  11     1393.09     1506.45    148.81 o 
  -7   7  11      199.77      225.42     53.08 o 
  -6   7  11     2891.20     2555.36    113.51 o 
  -5   7  11       89.33      164.04     36.79 o 
  -4   7  11     7549.33     6964.26    177.91 o 
  -3   7  11      464.94      393.56     52.74 o 
  -2   7  11     5809.82     6291.89    166.36 o 
  -1   7  11     2118.63     2010.98     53.05 o 
   0   7  11       52.21      131.85     21.92 o 
   1   7  11      641.63      560.56     37.33 o 
   2   7  11      806.82      812.64     63.95 o 
   3   7  11     5084.26     4468.74    132.35 o 
   4   7  11      485.54      531.62     58.73 o 
   5   7  11      520.61      477.29     56.52 o 
   6   7  11      198.11      291.23     44.97 o 
   7   7  11     1154.71     1138.04    107.26 o 
   8   7  11      241.96      366.14     45.97 o 
   9   7  11      332.03      350.16     42.13 o 
  -9   8  11       59.75      221.41     47.94 o 
  -8   8  11      728.83      669.70     86.90 o 
  -7   8  11     2658.40     2515.70    151.99 o 
  -6   8  11      533.66      633.42     99.31 o 
  -5   8  11     2986.07     3115.36    121.66 o 
  -4   8  11     3641.76     3824.67    131.58 o 
  -3   8  11     5785.70     5578.47    156.43 o 
  -2   8  11      603.59      602.63     60.16 o 
  -1   8  11     1703.73     1823.64     54.60 o 
   0   8  11        1.61       74.58     25.09 o 
   1   8  11     6391.48     6101.08    106.80 o 
   2   8  11      192.22      236.69     52.55 o 
   3   8  11     1310.12     1417.57     81.27 o 
   4   8  11     2954.52     2938.11    116.93 o 
   5   8  11     3267.32     3106.23    119.67 o 
   6   8  11     7034.89     6526.34    184.63 o 
   7   8  11      239.71      468.07     60.82 o 
   8   8  11     1247.02     1332.94     93.00 o 
  -9   9  11      151.19      231.39     64.47 o 
  -8   9  11     2645.65     2566.81    153.99 o 
  -7   9  11       22.16      100.17     30.26 o 
  -6   9  11     3029.57     3107.16    157.21 o 
  -5   9  11     3748.22     2686.29    473.24 o 
  -4   9  11      102.70       73.83     37.86 o 
  -3   9  11     7934.18     7888.34    193.84 o 
  -2   9  11     3934.35     3908.71    178.48 o 
  -1   9  11     3575.44     3694.76    123.60 o 
   0   9  11       49.29       80.42     29.50 o 
   1   9  11     5363.08     5235.31    118.06 o 
   2   9  11       51.72       75.28     30.07 o 
   3   9  11     5307.03     4922.88    141.57 o 
   4   9  11      190.21      263.55     52.10 o 
   5   9  11     2351.38     2343.12    109.00 o 
   6   9  11     4562.19     4138.55    198.80 o 
   7   9  11       87.35      152.61     36.55 o 
   8   9  11     3787.47     3574.20    147.40 o 
  -9  10  11       79.97      363.34     43.54 o 
  -8  10  11     1169.94     1124.22    105.51 o 
  -7  10  11       57.76      125.99     40.17 o 
  -6  10  11     5310.64     4825.54    203.92 o 
  -5  10  11     2210.72     2253.81    138.75 o 
  -4  10  11      103.79      190.48     37.99 o 
  -3  10  11     4469.90     4612.69    344.74 o 
  -2  10  11        0.31       49.61     36.52 o 
  -1  10  11     4597.01     4325.90    138.09 o 
   0  10  11     2550.52     2482.24     88.83 o 
   1  10  11    36668.20    35540.86    460.21 o 
   2  10  11      200.50      194.80     27.88 o 
   3  10  11    19032.71    17427.56    291.49 o 
   4  10  11      571.28      698.07     80.64 o 
   5  10  11      274.12      380.60     49.33 o 
   6  10  11     1076.72     1112.22     81.61 o 
   7  10  11       42.05      206.32     41.14 o 
   8  10  11      766.43      837.83     66.55 o 
  -8  11  11     2371.44     2668.37    197.70 o 
  -7  11  11       17.58      274.51    118.90 o 
  -6  11  11      221.34      374.34     58.94 o 
  -5  11  11     2428.47     2455.48    150.65 o 
  -4  11  11      116.52       74.69     31.19 o 
  -3  11  11     1133.93     1144.28     83.74 o 
  -2  11  11     8839.26     8112.24    229.04 o 
  -1  11  11     1550.55     1751.13     93.32 o 
   0  11  11      536.17      590.65     80.19 o 
   1  11  11    12091.97    11567.62    224.35 o 
   2  11  11      675.04      744.49     63.70 o 
   3  11  11      147.79      272.13     42.32 o 
   4  11  11      435.54      419.84     53.37 o 
   5  11  11      999.84     1132.92     80.20 o 
   6  11  11       58.13      276.31     34.40 o 
   7  11  11       93.30      231.78     41.22 o 
  -8  12  11      603.47      917.07     63.63 o 
  -7  12  11       56.24      209.61     30.83 o 
  -6  12  11       20.71       85.89     29.63 o 
  -5  12  11     2319.96     2471.36    153.91 o 
  -4  12  11       72.59      201.63     50.04 o 
  -3  12  11      609.76      740.67     70.30 o 
  -2  12  11     3715.89     3347.44    128.82 o 
  -1  12  11      416.53      452.40     71.66 o 
   0  12  11     3192.24     3155.34    155.64 o 
   1  12  11     2202.12     2471.94    103.43 o 
   2  12  11      484.81      474.17     53.33 o 
   3  12  11       70.85      126.05     34.00 o 
   4  12  11     1136.41     1084.79     77.62 o 
   5  12  11       62.28      219.89     33.66 o 
   6  12  11     1579.68     1862.97    104.30 o 
   7  12  11       73.89      272.92     49.48 o 
  -7  13  11      290.15      470.57     49.26 o 
  -6  13  11      233.04      268.61     42.13 o 
  -5  13  11       18.17      152.64     36.93 o 
  -4  13  11     1854.79     1995.81    140.34 o 
  -3  13  11      181.45      175.05     46.89 o 
  -2  13  11     8039.67     7489.48    236.46 o 
  -1  13  11      184.19      271.30     56.55 o 
   0  13  11      265.99      450.84     72.61 o 
   1  13  11     2293.24     2573.44    151.22 o 
   2  13  11      125.56      209.91     32.39 o 
   3  13  11     1619.43     1507.63    104.73 o 
   4  13  11     1145.79     1192.21     97.31 o 
   5  13  11      301.85      499.79    175.03 o 
   6  13  11      910.67      978.49     61.25 o 
  -6  14  11      974.45     1165.85    104.93 o 
  -5  14  11     3806.00     3366.91    173.06 o 
  -4  14  11       85.32      112.14     32.89 o 
  -3  14  11     1380.41     1349.66    131.18 o 
  -2  14  11     1072.18     1000.04    129.68 o 
  -1  14  11       34.70       78.21     38.42 o 
   0  14  11     4358.90     4372.78    196.13 o 
   1  14  11      625.03      799.57     74.72 o 
   2  14  11     1205.91     1229.79     91.05 o 
   3  14  11     2989.50     2845.61    139.60 o 
   4  14  11       46.48      180.90     30.04 o 
   5  14  11       88.47      282.10     52.02 o 
   6  14  11     2442.64     2403.84    160.43 o 
  -6  15  11      367.43      625.50    164.04 o 
  -5  15  11      814.57      978.16    103.37 o 
  -4  15  11     4282.51     3896.13    185.30 o 
  -3  15  11      348.12      342.13     89.48 o 
  -2  15  11     1344.33     1447.46    158.81 o 
  -1  15  11        9.90      110.65     29.32 o 
   0  15  11     1227.00     1357.92    113.76 o 
   1  15  11        7.38       93.16     40.76 o 
   2  15  11     1216.64     1535.35    102.64 o 
   3  15  11     1548.99     1634.48    187.84 o 
   4  15  11     1301.80     1484.08    105.61 o 
   5  15  11     2423.79     2418.32    121.81 o 
  -5  16  11     1069.42     1365.04    182.94 o 
  -4  16  11     2471.70     2475.65    389.78 o 
  -3  16  11      392.23      443.73     84.49 o 
  -2  16  11     1256.15     1416.20    155.11 o 
  -1  16  11       67.03      179.81     65.06 o 
   0  16  11      433.51      559.30     84.71 o 
   1  16  11       36.02      186.42     39.20 o 
   2  16  11     2015.19     2045.56    116.26 o 
   3  16  11     1167.48     1225.14    109.67 o 
   4  16  11     1903.22     2198.32    123.36 o 
  -4  17  11      865.15      934.93    178.29 o 
  -3  17  11      150.23      271.82     38.56 o 
  -2  17  11      364.64      526.33     75.31 o 
  -1  17  11      105.90      103.75    122.56 o 
   0  17  11     3412.31     3352.21    168.48 o 
   1  17  11       77.75      145.12     35.00 o 
   2  17  11     3488.08     3616.05    161.44 o 
   3  17  11      106.39      406.67     90.88 o 
  -1  18  11       23.57       39.72     58.72 o 
   0  18  11      182.33      299.05     91.18 o 
 -10   0  12        6.87      209.30     76.87 o 
  -9   0  12      468.02      528.47    123.96 o 
  -8   0  12      516.85      598.08    120.85 o 
  -7   0  12     1958.82     1979.15    108.44 o 
  -6   0  12     4524.83     3921.67    146.21 o 
  -5   0  12     3380.04     3049.69    117.12 o 
  -4   0  12    13574.60    13744.68    249.50 o 
  -3   0  12      781.30      620.31     53.64 o 
  -2   0  12    14386.43    14786.51    238.95 o 
  -1   0  12     9254.80     9629.10    219.48 o 
   0   0  12      833.40     1164.87    148.79 o 
   1   0  12      929.46      945.49     92.53 o 
   2   0  12      528.73      534.54     57.92 o 
   3   0  12      208.27      233.61     48.55 o 
   4   0  12     3160.91     2597.55    119.81 o 
   5   0  12        1.13       40.66     40.45 o 
   6   0  12     1707.06     1674.88    108.15 o 
   7   0  12      305.31      336.04     85.59 o 
   8   0  12      893.80      927.99    127.52 o 
   9   0  12       52.82      146.42     47.71 o 
 -10   1  12      888.12     1039.01     74.77 o 
  -9   1  12     3798.78     3715.00    182.47 o 
  -8   1  12     2285.19     2255.85    107.27 o 
  -7   1  12    15367.16    14293.37    246.11 o 
  -6   1  12       30.10       60.66     26.52 o 
  -5   1  12    11614.45    10737.95    162.46 o 
  -4   1  12      321.17      262.55     29.76 o 
  -3   1  12    18231.26    17803.61    207.27 o 
  -2   1  12     2021.71     1928.69     47.19 o 
  -1   1  12    48911.63    53506.21    444.50 o 
   0   1  12     7889.27     8344.98    141.03 o 
   1   1  12    10508.83    11049.60    150.18 o 
   2   1  12    15272.70    14757.17    188.59 o 
   3   1  12        8.32       -7.06     24.24 o 
   4   1  12    37419.21    36166.48    383.86 o 
   5   1  12     2577.87     2429.95     86.66 o 
   6   1  12    10203.99     9411.74    208.58 o 
   7   1  12      284.24      295.15     55.96 o 
   8   1  12     1877.34     1893.31    124.14 o 
   9   1  12      175.56      457.02     66.45 o 
 -10   2  12      154.32      244.78     42.59 o 
  -9   2  12       37.55      104.25     30.78 o 
  -8   2  12       17.35      205.76     26.52 o 
  -7   2  12       14.05       80.59     34.01 o 
  -6   2  12       37.65       62.87     29.46 o 
  -5   2  12       36.35       47.22     22.82 o 
  -4   2  12      685.12      583.46     36.12 o 
  -3   2  12      126.56      170.16     21.32 o 
  -2   2  12     1395.99     1474.95     46.47 o 
  -1   2  12      447.39      551.46     28.48 o 
   0   2  12        0.57       23.37     25.21 o 
   1   2  12     7681.66     8039.39    193.53 o 
   2   2  12      141.32      149.21     30.24 o 
   3   2  12      302.24      274.57     35.34 o 
   4   2  12        2.84       10.63     26.16 o 
   5   2  12     2268.95     2122.93     81.92 o 
   6   2  12      137.87      172.44     41.34 o 
   7   2  12     1898.91     1843.30    101.94 o 
   8   2  12        0.92      118.18     36.72 o 
   9   2  12     1170.33     1202.42     94.88 o 
 -10   3  12        5.15      162.39     85.40 o 
  -9   3  12     1630.84     1694.80    155.79 o 
  -8   3  12        6.69       76.40     30.70 o 
  -7   3  12      506.23      673.30     54.15 o 
  -6   3  12      427.78      422.13     46.66 o 
  -5   3  12      324.57      449.17     44.99 o 
  -4   3  12     1319.73     1225.32     42.54 o 
  -3   3  12       23.27       54.65     20.50 o 
  -2   3  12     5841.52     5915.22    104.41 o 
  -1   3  12    11254.78    12035.42    143.04 o 
   0   3  12    12127.62    12921.99    151.69 o 
   1   3  12     2983.58     3005.07     74.13 o 
   2   3  12     7516.35     7100.49    122.16 o 
   3   3  12      628.54      523.02     41.20 o 
   4   3  12      760.33      914.39     51.99 o 
   5   3  12     1213.43     1250.29     80.04 o 
   6   3  12     1612.20     1632.11     98.22 o 
   7   3  12      214.36      236.42     41.87 o 
   8   3  12     4704.92     4323.63    176.82 o 
   9   3  12     1599.90     1749.87    115.16 o 
 -10   4  12     1524.61     1777.41    335.02 o 
  -9   4  12      287.82      467.90     81.11 o 
  -8   4  12     1300.17     1442.67     97.21 o 
  -7   4  12       20.31      123.40     35.66 o 
  -6   4  12       96.02      121.31     36.44 o 
  -5   4  12      503.86      553.76     62.12 o 
  -4   4  12     2046.29     1889.91     67.26 o 
  -3   4  12      459.17      432.29     50.45 o 
  -2   4  12    18300.82    17899.37    417.99 o 
  -1   4  12    18007.83    17460.29    288.51 o 
   0   4  12    11704.84    11995.71    180.94 o 
   1   4  12    17680.43    18171.41    227.85 o 
   2   4  12     2650.02     2499.43     71.73 o 
   3   4  12      165.37      209.57     35.08 o 
   4   4  12    10673.46    10118.78    201.02 o 
   5   4  12     5477.18     4848.54    143.91 o 
   6   4  12      223.46      352.41     56.09 o 
   7   4  12     3731.91     3520.79    170.93 o 
   8   4  12      805.76      925.92     78.30 o 
   9   4  12     2410.15     2350.96    124.48 o 
 -10   5  12       33.95       71.11     27.49 o 
  -9   5  12      238.25      382.39     56.11 o 
  -8   5  12        5.69      134.20     34.60 o 
  -7   5  12        0.65      103.66     28.78 o 
  -6   5  12       57.41      112.37     55.21 o 
  -5   5  12      347.41      315.39     49.63 o 
  -4   5  12     3079.71     2861.61    111.60 o 
  -3   5  12     3428.57     3502.46    116.31 o 
  -2   5  12       90.30       70.31     35.82 o 
  -1   5  12     3827.95     3803.89     91.45 o 
   0   5  12     9434.53    10258.90    146.65 o 
   1   5  12       72.02       91.74     24.59 o 
   2   5  12     3819.40     3728.27     85.87 o 
   3   5  12      144.98      161.02     41.15 o 
   4   5  12       18.25        2.78     32.69 o 
   5   5  12       66.28      139.25     40.20 o 
   6   5  12      321.98      451.88     54.22 o 
   7   5  12      129.67      324.49     52.12 o 
   8   5  12      768.63      824.60     73.27 o 
   9   5  12     1073.29     1197.17     93.50 o 
 -10   6  12      874.27      945.77     86.67 o 
  -9   6  12      733.35      839.00     92.99 o 
  -8   6  12     4544.65     3962.37    283.84 o 
  -7   6  12     1260.69     1400.70     93.83 o 
  -6   6  12     3207.22     3134.18    125.57 o 
  -5   6  12        1.58       -2.86     26.95 o 
  -4   6  12     6120.33     5591.83    156.91 o 
  -3   6  12     4070.64     3809.30    125.49 o 
  -2   6  12    21530.13    21325.37    365.26 o 
  -1   6  12     3894.82     3658.08    108.88 o 
   0   6  12     7712.81     7779.06    113.92 o 
   1   6  12     6081.17     5917.12    115.97 o 
   2   6  12     4382.91     4154.47    115.91 o 
   3   6  12     4756.96     4434.68    127.63 o 
   4   6  12     2660.19     2771.50    107.22 o 
   5   6  12     9699.25     9467.88    315.34 o 
   6   6  12      154.11      171.06     42.45 o 
   7   6  12     1760.58     1805.18    104.16 o 
   8   6  12      253.99      420.22     46.39 o 
   9   6  12      681.08      855.80     85.39 o 
  -9   7  12      381.11      584.34    112.61 o 
  -8   7  12      143.35      345.46     59.77 o 
  -7   7  12     1554.39     1553.96    189.21 o 
  -6   7  12     5046.86     4533.94    319.66 o 
  -5   7  12        5.63       56.12     27.72 o 
  -4   7  12      705.41      691.16     65.68 o 
  -3   7  12      255.06      188.91     44.24 o 
  -2   7  12     1369.54     1429.07     84.76 o 
  -1   7  12     7197.87     6980.04    135.29 o 
   0   7  12        0.01       56.79     23.46 o 
   1   7  12      387.70      442.72     33.67 o 
   2   7  12       54.55       29.01     15.85 o 
   3   7  12      257.70      341.19     48.70 o 
   4   7  12      139.00      221.68     42.66 o 
   5   7  12     3109.23     3055.06    117.43 o 
   6   7  12      359.44      400.34     52.86 o 
   7   7  12      314.28      503.16     80.14 o 
   8   7  12      152.18      298.09     51.53 o 
  -9   8  12        2.06       71.75     29.89 o 
  -8   8  12     3089.16     2856.69    164.01 o 
  -7   8  12      741.56      734.98     86.17 o 
  -6   8  12    10614.40     9536.92    283.94 o 
  -5   8  12       41.80       98.73     39.34 o 
  -4   8  12     5162.46     4801.74    180.72 o 
  -3   8  12     3655.35     3255.97    122.61 o 
  -2   8  12     4426.83     4360.49    136.46 o 
  -1   8  12     1410.40     1324.32     58.80 o 
   0   8  12     4881.81     4703.90    125.43 o 
   1   8  12        9.35       60.16     20.27 o 
   2   8  12     1275.36     1226.52     88.79 o 
   3   8  12    15048.47    14808.32    290.69 o 
   4   8  12      864.35      837.23     67.99 o 
   5   8  12     5399.24     4838.19    151.85 o 
   6   8  12       78.73      228.96     35.65 o 
   7   8  12      625.11      708.76     66.27 o 
   8   8  12       36.61      251.80     49.39 o 
  -9   9  12       57.09      132.70     36.38 o 
  -8   9  12       62.72      202.43     65.80 o 
  -7   9  12     2710.50     2600.55    193.73 o 
  -6   9  12     4526.56     4058.00    182.88 o 
  -5   9  12      911.44      955.99     75.79 o 
  -4   9  12     1989.86     1856.66    101.05 o 
  -3   9  12     7706.87     7770.47    194.09 o 
  -2   9  12      773.58      797.71     69.70 o 
  -1   9  12      117.35       64.74     37.52 o 
   0   9  12       47.78       85.48     30.41 o 
   1   9  12      313.03      334.91     36.20 o 
   2   9  12        1.40       56.15     28.22 o 
   3   9  12      676.46      744.24     62.82 o 
   4   9  12     1089.68     1236.14     79.71 o 
   5   9  12      860.97      997.33     74.86 o 
   6   9  12     2115.80     2018.80    107.82 o 
   7   9  12      111.96      210.25     34.63 o 
   8   9  12      113.01      361.55     64.11 o 
  -8  10  12      141.13      320.97     35.78 o 
  -7  10  12       91.65      246.54     42.58 o 
  -6  10  12      107.66      234.27     62.68 o 
  -5  10  12      357.97      440.33     63.93 o 
  -4  10  12      915.57      784.64     71.29 o 
  -3  10  12      410.46      413.07     56.35 o 
  -2  10  12      119.44      140.78     53.26 o 
  -1  10  12      135.49      186.77     42.91 o 
   0  10  12      634.47      676.75     61.86 o 
   1  10  12       69.98      157.75     34.96 o 
   2  10  12     1995.85     1799.28     84.88 o 
   3  10  12     1671.99     1713.60     89.37 o 
   4  10  12      652.05      629.26     62.13 o 
   5  10  12       39.74      178.65     31.80 o 
   6  10  12      929.19      947.97     76.49 o 
   7  10  12       44.97      111.19     32.01 o 
  -8  11  12       72.00      279.11     74.86 o 
  -7  11  12      744.04     1053.34    103.85 o 
  -6  11  12       83.81      100.06     30.57 o 
  -5  11  12      913.26      854.90     91.13 o 
  -4  11  12      212.31      282.30    102.95 o 
  -3  11  12     4497.45     4166.34    146.27 o 
  -2  11  12     3539.33     3289.33    127.60 o 
  -1  11  12     4089.22     4134.11    140.31 o 
   0  11  12     3577.10     3269.45    156.73 o 
   1  11  12      592.92      665.73     58.20 o 
   2  11  12     2720.10     2700.83    124.73 o 
   3  11  12      123.34      166.85     33.01 o 
   4  11  12       26.58      144.86     35.78 o 
   5  11  12        7.29      120.74     27.02 o 
   6  11  12      646.04      747.46     68.25 o 
   7  11  12      101.27      190.37     42.98 o 
  -8  12  12      363.89      385.92     85.85 o 
  -7  12  12      451.82      590.52     62.27 o 
  -6  12  12     4521.15     4133.83    192.93 o 
  -5  12  12       27.18       61.13     31.86 o 
  -4  12  12     1489.93     1486.79    117.30 o 
  -3  12  12      431.98      447.54     55.49 o 
  -2  12  12       99.09      159.72     40.55 o 
  -1  12  12     2352.74     2583.66    147.76 o 
   0  12  12     1434.24     1658.67    123.75 o 
   1  12  12      100.51      145.35     39.76 o 
   2  12  12      483.85      520.12     54.77 o 
   3  12  12     4947.62     4208.40    161.76 o 
   4  12  12       22.41      100.08     57.99 o 
   5  12  12     2856.03     2650.23    120.36 o 
   6  12  12       40.63      265.87     26.67 o 
   7  12  12      382.56      640.74     40.95 o 
  -7  13  12      334.92      361.01     60.61 o 
  -6  13  12     2489.33     2643.39    159.49 o 
  -5  13  12        8.13       83.59     28.56 o 
  -4  13  12      299.49      426.73     70.77 o 
  -3  13  12        7.88      104.04     36.18 o 
  -2  13  12      890.55      835.24     68.68 o 
  -1  13  12      783.67      803.29     90.37 o 
   0  13  12        2.56      132.22     43.06 o 
   1  13  12     1879.56     1943.74    141.32 o 
   2  13  12     1150.76     1095.39     75.85 o 
   3  13  12      473.11      608.15     69.30 o 
   4  13  12     1219.95     1307.37    116.85 o 
   5  13  12      511.48      626.71     71.12 o 
   6  13  12       15.86      210.41     39.63 o 
  -6  14  12       20.87      235.61     63.89 o 
  -5  14  12       55.32      255.06     35.52 o 
  -4  14  12     1398.02     1305.79    116.60 o 
  -3  14  12      611.57      547.25     75.59 o 
  -2  14  12     2486.13     2098.89    183.69 o 
  -1  14  12      111.49      210.55     52.87 o 
   0  14  12      279.25      418.57     77.47 o 
   1  14  12     1633.52     1689.20    107.28 o 
   2  14  12       62.15      206.65     34.23 o 
   3  14  12      192.12      424.96     52.51 o 
   4  14  12      495.48      503.46     58.83 o 
   5  14  12     2164.19     2059.97    119.74 o 
  -6  15  12       51.06      290.53     44.00 o 
  -5  15  12       56.42      189.29     49.43 o 
  -4  15  12      116.26      167.66     35.57 o 
  -3  15  12        4.11      105.21     46.94 o 
  -2  15  12        0.09       57.00     34.09 o 
  -1  15  12       59.41      116.63     42.23 o 
   0  15  12     1383.10     1383.24    108.44 o 
   1  15  12       44.27       64.10     49.43 o 
   2  15  12      135.27      274.39     38.20 o 
   3  15  12       99.46      303.61     42.04 o 
   4  15  12      272.61      372.53     48.20 o 
   5  15  12       23.90      229.63     66.29 o 
  -5  16  12      203.05      303.55     58.94 o 
  -4  16  12      497.24      676.50    193.46 o 
  -3  16  12      778.21      834.67    121.98 o 
  -2  16  12     1199.09     1275.37    151.79 o 
  -1  16  12     2128.93     2244.85    192.66 o 
   0  16  12      159.01      237.88     37.91 o 
   1  16  12     1058.55      989.10     82.88 o 
   2  16  12      165.54      385.59     51.86 o 
   3  16  12      117.23       93.02     28.70 o 
   4  16  12     1163.84     1190.33     88.98 o 
  -3  17  12      241.39      260.52     57.03 o 
  -2  17  12       60.18      174.46    183.10 o 
  -1  17  12      108.39      206.94     51.25 o 
   0  17  12     2718.55     2551.88    146.96 o 
   1  17  12     4124.90     4076.08    155.87 o 
   2  17  12     1547.63     1561.03    275.50 o 
 -10   1  13      468.11      483.35     80.49 o 
  -9   1  13      216.75      307.74     67.74 o 
  -8   1  13      582.45      736.65     64.48 o 
  -7   1  13     1161.28     1243.03     72.25 o 
  -6   1  13      148.18      153.65     35.75 o 
  -5   1  13     3133.32     2749.00     78.51 o 
  -4   1  13      231.95      286.60     30.88 o 
  -3   1  13    10294.77    10416.10    140.94 o 
  -2   1  13      372.20      378.85     27.89 o 
  -1   1  13     2476.56     2431.66     86.73 o 
   0   1  13      187.15      180.99     28.40 o 
   1   1  13     3168.23     3162.19     78.84 o 
   2   1  13     2397.11     2359.05     72.89 o 
   3   1  13     4465.49     4452.01    103.90 o 
   4   1  13       25.67       60.66     31.43 o 
   5   1  13        2.22        0.11     26.73 o 
   6   1  13     2952.45     2806.09    113.22 o 
   7   1  13     1731.32     1909.49    122.16 o 
   8   1  13      144.69      298.07     48.91 o 
   9   1  13      530.93      639.67    105.07 o 
 -10   2  13      312.49      717.89    212.71 o 
  -9   2  13      196.38      289.42     49.35 o 
  -8   2  13     3702.21     3292.23    159.80 o 
  -7   2  13      664.02      720.27     56.45 o 
  -6   2  13     6678.73     6372.55    147.47 o 
  -5   2  13      529.07      527.98     38.34 o 
  -4   2  13     3224.49     2870.47     70.17 o 
  -3   2  13    10478.28     9777.28    114.23 o 
  -2   2  13    13750.79    14589.66    169.23 o 
  -1   2  13     1635.82     1628.52     47.86 o 
   0   2  13     7225.88     7334.56    125.56 o 
   1   2  13    14205.78    14332.54    263.99 o 
   2   2  13        3.01        6.92     24.07 o 
   3   2  13     3575.12     3492.99     91.51 o 
   4   2  13       13.83        2.75     26.47 o 
   5   2  13     1384.54     1382.91     83.24 o 
   6   2  13        9.60      131.76     35.74 o 
   7   2  13     1969.04     2012.83    107.13 o 
   8   2  13       18.55      188.64     49.85 o 
   9   2  13       15.45      172.50     55.49 o 
 -10   3  13     4451.74     3943.84    221.44 o 
  -9   3  13      399.50      439.49     74.56 o 
  -8   3  13     2146.79     2189.99    157.03 o 
  -7   3  13     1388.29     1455.55     92.23 o 
  -6   3  13       85.41      110.76     29.31 o 
  -5   3  13     2829.64     2683.51     89.86 o 
  -4   3  13      158.64      155.09     27.43 o 
  -3   3  13     3934.32     3789.73     85.43 o 
  -2   3  13       99.20      207.19     28.45 o 
  -1   3  13     4634.27     4323.33     80.36 o 
   0   3  13     1802.55     1665.97     52.08 o 
   1   3  13     1842.23     1442.73     61.24 o 
   2   3  13      141.98       79.20     28.17 o 
   3   3  13     9579.15     9103.91    151.03 o 
   4   3  13       33.62       21.80     25.42 o 
   5   3  13       36.59       49.82     31.87 o 
   6   3  13     7635.71     7183.49    221.56 o 
   7   3  13      258.31      333.85     55.96 o 
   8   3  13     2661.03     2769.73    144.46 o 
   9   3  13       10.78      166.78     49.40 o 
 -10   4  13        2.42      152.23     32.49 o 
  -9   4  13      541.24      699.13    164.83 o 
  -8   4  13      131.40      243.14     40.38 o 
  -7   4  13       90.69      127.21     32.32 o 
  -6   4  13     1403.62     1414.26     90.33 o 
  -5   4  13      365.64      312.70     52.16 o 
  -4   4  13     5319.65     5143.40    109.17 o 
  -3   4  13     4689.41     4754.03    185.92 o 
  -2   4  13       60.50       15.06     32.58 o 
  -1   4  13      201.37      138.07     28.86 o 
   0   4  13     3945.59     3882.81     75.85 o 
   1   4  13     3879.43     4098.43    106.46 o 
   2   4  13     3255.89     3211.86     83.26 o 
   3   4  13      200.00      159.77     29.94 o 
   4   4  13       14.71       13.18     36.27 o 
   5   4  13      932.64     1008.58     74.74 o 
   6   4  13      344.17      318.59     49.58 o 
   7   4  13     1951.24     2140.95    110.38 o 
   8   4  13      428.16      628.61     77.40 o 
   9   4  13        2.40      152.85     23.09 o 
 -10   5  13     1501.95     1508.86    173.24 o 
  -9   5  13      914.79     1214.11    105.02 o 
  -8   5  13     1830.04     1731.62    104.24 o 
  -7   5  13     1000.05     1028.05     81.92 o 
  -6   5  13     1642.79     1580.79     95.31 o 
  -5   5  13     4099.97     3817.59    132.83 o 
  -4   5  13    10869.82    10306.61    216.07 o 
  -3   5  13     3046.17     2603.97    103.36 o 
  -2   5  13    15190.23    15650.54    338.64 o 
  -1   5  13      137.24       70.61     24.21 o 
   0   5  13      603.74      717.96     36.26 o 
   1   5  13     8257.91     7786.88    128.54 o 
   2   5  13      381.92      366.71     36.29 o 
   3   5  13     5390.84     5309.80    181.91 o 
   4   5  13        2.82        3.29     30.98 o 
   5   5  13      491.70      476.05     73.68 o 
   6   5  13       13.71       88.79     28.68 o 
   7   5  13     5604.91     5290.93    169.13 o 
   8   5  13      716.80      743.12     68.59 o 
   9   5  13      573.25      611.16     70.92 o 
 -10   6  13      103.30       74.19     81.62 o 
  -9   6  13       60.25      195.31     48.78 o 
  -8   6  13      975.29     1046.56    100.43 o 
  -7   6  13      256.87      344.96     50.70 o 
  -6   6  13      351.88      506.24     58.71 o 
  -5   6  13     2443.38     2306.62    108.09 o 
  -4   6  13     4680.29     4469.67    140.93 o 
  -3   6  13    10859.95    10742.31    219.98 o 
  -2   6  13    10418.18    10127.16    276.26 o 
  -1   6  13      382.93      341.08     35.52 o 
   0   6  13      140.60      139.75     20.71 o 
   1   6  13      742.30      716.60     40.43 o 
   2   6  13      790.29      705.95     50.22 o 
   3   6  13      901.37      842.58     66.33 o 
   4   6  13     3226.90     3010.64    112.29 o 
   5   6  13        0.42       35.32     23.56 o 
   6   6  13     4887.67     4339.15    147.13 o 
   7   6  13       28.47      102.61     28.63 o 
   8   6  13     1311.74     1420.42     94.99 o 
  -9   7  13      112.18      173.30     52.45 o 
  -8   7  13       20.73      188.37     44.20 o 
  -7   7  13        0.59       98.04     54.49 o 
  -6   7  13     6222.85     6172.64    183.90 o 
  -5   7  13       43.77      117.67     36.13 o 
  -4   7  13     1489.98     1426.01     88.13 o 
  -3   7  13       36.41       84.85     38.43 o 
  -2   7  13     3743.74     3581.26    153.00 o 
  -1   7  13     6280.79     6011.59    176.61 o 
   0   7  13      164.25      125.19     29.69 o 
   1   7  13      445.90      543.89     39.36 o 
   2   7  13        5.21       34.59     17.69 o 
   3   7  13      331.61      321.60     67.99 o 
   4   7  13     6558.97     6211.04    178.23 o 
   5   7  13       75.70      117.00     37.19 o 
   6   7  13       45.36      118.25     39.33 o 
   7   7  13     3833.34     3596.05    139.70 o 
   8   7  13       79.38      213.91     38.18 o 
  -9   8  13     2930.88     2924.58    231.32 o 
  -8   8  13       54.18      106.81     94.26 o 
  -7   8  13     7198.69     6522.03    281.88 o 
  -6   8  13      317.65      447.24     55.17 o 
  -5   8  13     2571.17     2562.37    116.33 o 
  -4   8  13     3340.91     3301.81    125.91 o 
  -3   8  13    12964.77    12835.92    343.22 o 
  -2   8  13     7559.50     7096.45    204.69 o 
  -1   8  13      408.35      302.89     49.85 o 
   0   8  13     6062.49     5857.16    123.10 o 
   1   8  13      176.90      263.60     31.53 o 
   2   8  13     8025.78     7523.37    166.65 o 
   3   8  13      884.37      953.15     68.99 o 
   4   8  13     3329.51     3187.28    118.46 o 
   5   8  13      603.56      789.40     75.05 o 
   6   8  13     1193.39     1341.07     88.45 o 
   7   8  13     1129.14     1223.47     87.78 o 
   8   8  13       71.51      186.00     36.30 o 
  -9   9  13     1123.35     1527.69    120.14 o 
  -8   9  13      167.02      291.50     77.33 o 
  -7   9  13      914.12     1053.30    105.10 o 
  -6   9  13      142.56      189.08     45.40 o 
  -5   9  13     2034.45     1974.15    107.34 o 
  -4   9  13     2151.90     2073.86    107.47 o 
  -3   9  13       70.83       73.59     31.56 o 
  -2   9  13        6.37       42.68     37.44 o 
  -1   9  13     4672.56     4400.06    142.24 o 
   0   9  13     3070.82     2866.40     87.90 o 
   1   9  13      252.92      178.98     47.06 o 
   2   9  13     9859.11     9455.54    217.54 o 
   3   9  13      637.49      833.75     84.31 o 
   4   9  13      372.80      463.12     52.64 o 
   5   9  13       39.66      114.38     35.24 o 
   6   9  13      104.15      190.73     35.41 o 
   7   9  13      268.33      231.72     35.77 o 
   8   9  13      504.41      717.57     60.06 o 
  -8  10  13      967.02      848.53    183.83 o 
  -7  10  13     5847.37     5000.82    216.44 o 
  -6  10  13     1455.72     1734.27    127.17 o 
  -5  10  13     4593.33     4592.15    192.24 o 
  -4  10  13     8961.41     8494.98    217.58 o 
  -3  10  13      261.72      304.32     47.40 o 
  -2  10  13      533.87      532.05     69.21 o 
  -1  10  13      620.46      668.40     94.88 o 
   0  10  13     4606.30     4602.97    287.69 o 
   1  10  13     3090.07     2988.45    143.15 o 
   2  10  13     7350.67     7084.68    200.96 o 
   3  10  13        6.38       83.89     28.33 o 
   4  10  13     3442.85     3362.38    124.17 o 
   5  10  13      764.97      959.74     74.17 o 
   6  10  13       56.59      210.14     33.71 o 
   7  10  13     1888.14     2085.43    116.32 o 
  -8  11  13     1395.93     1814.74    113.79 o 
  -7  11  13      545.74      575.78     74.57 o 
  -6  11  13       28.85       71.83     27.18 o 
  -5  11  13     2571.07     2435.77    149.22 o 
  -4  11  13      203.59      151.11     32.41 o 
  -3  11  13       77.76      142.09     33.60 o 
  -2  11  13       28.17       92.77     36.45 o 
  -1  11  13      379.85      463.13     56.16 o 
   0  11  13     1484.85     1451.00    155.51 o 
   1  11  13      136.11      169.44     53.17 o 
   2  11  13     3119.22     3033.72    132.06 o 
   3  11  13      130.95      181.56     58.31 o 
   4  11  13     1447.16     1567.87     87.93 o 
   5  11  13     1090.23     1243.06     84.54 o 
   6  11  13      363.38      377.01     53.45 o 
   7  11  13      142.57      289.98     40.89 o 
  -7  12  13      683.14      674.61     91.33 o 
  -6  12  13       96.15      198.68     51.97 o 
  -5  12  13     1867.46     2117.38    141.85 o 
  -4  12  13     1660.03     1836.71    132.07 o 
  -3  12  13     3609.12     3240.33    144.47 o 
  -2  12  13       31.31       85.22     24.10 o 
  -1  12  13     2256.24     2184.27    140.57 o 
   0  12  13     3294.30     2998.20    188.95 o 
   1  12  13       88.00      184.03     41.92 o 
   2  12  13     5234.57     5189.30    200.49 o 
   3  12  13     1639.25     1514.80    104.43 o 
   4  12  13      456.80      607.30     71.45 o 
   5  12  13        3.59      162.98     47.17 o 
   6  12  13     1160.74     1370.75     85.37 o 
  -7  13  13       19.29      242.71     90.33 o 
  -6  13  13     1974.69     1864.58    134.18 o 
  -5  13  13       10.81      122.76     32.25 o 
  -4  13  13     1609.64     1550.91    121.15 o 
  -3  13  13     1645.23     1550.88    140.14 o 
  -2  13  13     1162.30     1182.15    129.83 o 
  -1  13  13     4161.43     3680.34    262.72 o 
   0  13  13     3354.74     2987.92    148.06 o 
   1  13  13     2853.84     2777.12    130.51 o 
   2  13  13       33.41      154.80     44.88 o 
   3  13  13      425.70      438.85     58.67 o 
   4  13  13      589.71      745.14    134.57 o 
   5  13  13     3003.00     2929.28    144.61 o 
   6  13  13      356.56      501.34     47.27 o 
  -6  14  13        3.42      251.89     38.17 o 
  -5  14  13     2012.73     1851.71    137.26 o 
  -4  14  13      266.73      257.72     49.62 o 
  -3  14  13     5842.55     5199.35    208.58 o 
  -2  14  13      178.84      323.87    103.65 o 
  -1  14  13      812.84      998.29    104.10 o 
   0  14  13       34.75       78.61     27.79 o 
   1  14  13      775.23      837.95     88.69 o 
   2  14  13       85.66      218.45     50.34 o 
   3  14  13      466.44      616.82     82.66 o 
   4  14  13      628.07      688.59     70.10 o 
   5  14  13       22.29      304.00     41.89 o 
  -5  15  13     2114.54     2263.33    142.84 o 
  -4  15  13     2556.98     2526.75    146.29 o 
  -3  15  13     2619.96     2781.10    219.72 o 
  -2  15  13      280.50      212.54     61.06 o 
  -1  15  13      212.78      338.08     63.09 o 
   0  15  13     1114.37     1313.97     99.56 o 
   1  15  13     3065.13     3020.56    137.40 o 
   2  15  13      651.77      642.80     80.97 o 
   3  15  13     3038.67     2831.62    165.27 o 
   4  15  13     1905.68     1849.87    134.84 o 
  -4  16  13       76.13      232.56     54.27 o 
  -3  16  13       92.07      163.88     47.01 o 
  -2  16  13      176.78      355.25     95.39 o 
  -1  16  13      710.73      776.47    113.11 o 
   0  16  13      162.64      443.57     86.57 o 
   1  16  13     2494.56     2634.00    133.46 o 
   2  16  13      397.34      651.86     70.27 o 
   3  16  13     1124.38     1071.71    100.56 o 
  -3  17  13     1067.60     1283.61    139.60 o 
  -2  17  13      712.46      868.58    112.07 o 
  -1  17  13      321.38      542.44    210.09 o 
   0  17  13      284.45      297.44     60.09 o 
   1  17  13     1122.98     1329.16     90.86 o 
   2  17  13      249.40      522.54    112.74 o 
 -10   0  14       18.99       63.35     54.58 o 
  -9   0  14     3371.08     3346.20    303.35 o 
  -8   0  14     1942.62     1927.59    135.90 o 
  -7   0  14      213.76      311.50    130.78 o 
  -6   0  14    12591.50    12249.35    268.46 o 
  -5   0  14     3400.64     2887.00    114.92 o 
  -4   0  14     5556.61     4765.94    137.75 o 
  -3   0  14     4319.86     4677.68    128.06 o 
  -2   0  14    63778.13    69287.93    684.53 o 
  -1   0  14     1809.38     2603.71    115.51 o 
   0   0  14    41442.49    46994.30   3452.17 o 
   1   0  14      506.81      290.59     49.73 o 
   2   0  14      985.82     1193.97     81.42 o 
   3   0  14    21147.78    19778.87    351.65 o 
   4   0  14     1471.72     1328.82     98.58 o 
   5   0  14     5926.07     5347.64    184.52 o 
   6   0  14     1383.07     1430.82    137.20 o 
   7   0  14     5023.96     4545.76    249.29 o 
   8   0  14     1245.20     1326.04    148.84 o 
   9   0  14     2938.69     2617.43    361.21 o 
 -10   1  14       80.43      190.87     50.47 o 
  -9   1  14     1134.90     1277.46    171.80 o 
  -8   1  14     2283.83     2360.08    134.80 o 
  -7   1  14       50.60       95.37     27.39 o 
  -6   1  14     5228.10     4822.07    127.00 o 
  -5   1  14     7441.31     7054.77    127.77 o 
  -4   1  14     2877.35     2531.25     73.46 o 
  -3   1  14     1222.96     1289.39     50.33 o 
  -2   1  14     2904.44     2602.38     81.39 o 
  -1   1  14     4295.56     4491.91     80.60 o 
   0   1  14     2670.54     2730.24     92.89 o 
   1   1  14     1296.03     1539.20     59.79 o 
   2   1  14     1162.15     1210.90     58.35 o 
   3   1  14     1941.84     1894.04     72.83 o 
   4   1  14     5707.63     5585.43    125.60 o 
   5   1  14     7821.61     6889.55    148.48 o 
   6   1  14       30.69       93.46     28.03 o 
   7   1  14       93.06      185.16     43.41 o 
   8   1  14      199.90      280.30     46.45 o 
   9   1  14     1950.87     2105.73    130.90 o 
 -10   2  14      660.27      550.28     84.30 o 
  -9   2  14      170.40      238.48     43.47 o 
  -8   2  14     1395.78     1239.90    103.63 o 
  -7   2  14        2.99       45.59     28.87 o 
  -6   2  14     3752.00     3584.91    108.82 o 
  -5   2  14      365.21      376.84     46.11 o 
  -4   2  14     3862.27     3504.55     77.94 o 
  -3   2  14     3771.92     3533.65     63.21 o 
  -2   2  14    12003.56    11822.69    236.33 o 
  -1   2  14     3678.82     4012.20     75.30 o 
   0   2  14      969.77      843.86     49.45 o 
   1   2  14     4830.14     4530.54    109.36 o 
   2   2  14      315.45      286.75     35.82 o 
   3   2  14     9927.87     9067.03    154.23 o 
   4   2  14     3978.69     3855.99    104.16 o 
   5   2  14     3860.64     3134.87    117.02 o 
   6   2  14       36.95       83.40     31.43 o 
   7   2  14     2504.38     2717.87    145.01 o 
   8   2  14      336.29      430.94     62.22 o 
   9   2  14     2352.76     2409.16    124.63 o 
 -10   3  14        4.63      171.65     74.19 o 
  -9   3  14     3425.98     3044.49    157.55 o 
  -8   3  14      324.57      377.21     60.68 o 
  -7   3  14      888.24      894.79     93.99 o 
  -6   3  14        0.96       45.79     32.20 o 
  -5   3  14     6068.16     5319.10    195.62 o 
  -4   3  14     1579.47     1663.28     64.37 o 
  -3   3  14      457.83      305.98     46.28 o 
  -2   3  14     6730.17     6524.32    131.97 o 
  -1   3  14     3553.80     3613.11     69.13 o 
   0   3  14    14224.14    14770.91    182.99 o 
   1   3  14      226.87      255.97     33.35 o 
   2   3  14      501.55      383.63     39.31 o 
   3   3  14     1392.79     1336.34     65.71 o 
   4   3  14     1183.05     1114.66     58.37 o 
   5   3  14     3326.34     3140.42    116.49 o 
   6   3  14      981.72      970.82     74.84 o 
   7   3  14       46.04      175.13     28.85 o 
   8   3  14      554.21      620.67     90.42 o 
   9   3  14      371.40      411.06     37.49 o 
 -10   4  14     3729.40     3381.99    208.10 o 
  -9   4  14     1183.66     1624.75    279.47 o 
  -8   4  14      591.61      644.26     67.11 o 
  -7   4  14       10.15       73.13     28.36 o 
  -6   4  14        9.19       33.32     28.98 o 
  -5   4  14      156.03      173.85     44.56 o 
  -4   4  14     1645.64     1715.74     91.53 o 
  -3   4  14     9257.51     8724.81    187.59 o 
  -2   4  14     1125.75     1177.21     85.33 o 
  -1   4  14    24371.61    24098.95    466.07 o 
   0   4  14     3624.71     3312.75     72.51 o 
   1   4  14     4076.90     4036.56     92.61 o 
   2   4  14     1622.05     1607.29     64.41 o 
   3   4  14     1612.73     1403.47     62.48 o 
   4   4  14      897.48      868.19     69.09 o 
   5   4  14     5380.81     4751.13    145.98 o 
   6   4  14      256.94      354.57     48.21 o 
   7   4  14       37.48      197.26     34.05 o 
   8   4  14      105.59      269.37     36.73 o 
   9   4  14      573.20      700.82     59.18 o 
 -10   5  14      218.68      421.40     97.22 o 
  -9   5  14      799.36      962.30     91.23 o 
  -8   5  14     1421.67     1525.87    113.12 o 
  -7   5  14      202.99      359.88     53.02 o 
  -6   5  14     1163.70     1066.08     80.34 o 
  -5   5  14     2398.07     2330.72    107.03 o 
  -4   5  14      447.34      397.54     55.65 o 
  -3   5  14      941.37      858.64     69.79 o 
  -2   5  14      278.11      260.64     55.50 o 
  -1   5  14    18843.69    18738.98    247.83 o 
   0   5  14     4485.92     4513.94     89.24 o 
   1   5  14     4266.88     4074.07     93.18 o 
   2   5  14     9791.31     8721.31    144.70 o 
   3   5  14     7472.40     6894.30    199.58 o 
   4   5  14     2333.00     2370.38    104.23 o 
   5   5  14     3097.21     2783.25    111.13 o 
   6   5  14     4040.69     3723.37    134.40 o 
   7   5  14        0.28      122.03     25.57 o 
   8   5  14     1855.67     1826.83    106.70 o 
  -9   6  14     1352.90     1426.84    136.02 o 
  -8   6  14       98.87      125.87     39.36 o 
  -7   6  14     2639.40     2504.62    148.83 o 
  -6   6  14       89.46      112.20     33.93 o 
  -5   6  14      963.28     1015.96     77.63 o 
  -4   6  14       57.35       31.56     34.58 o 
  -3   6  14     3395.04     3305.17    121.19 o 
  -2   6  14      525.25      443.05     62.67 o 
  -1   6  14     2912.86     2960.84     86.05 o 
   0   6  14     4028.81     3770.12    114.99 o 
   1   6  14     1958.79     1944.66     66.30 o 
   2   6  14        9.77       28.71     14.31 o 
   3   6  14      266.75      298.48     47.78 o 
   4   6  14      928.78      920.99     71.67 o 
   5   6  14        0.15       83.42     26.22 o 
   6   6  14     2312.45     2369.45    111.83 o 
   7   6  14        6.56       97.96     33.37 o 
   8   6  14        2.72      146.73     56.01 o 
  -9   7  14     1118.99     1188.47    241.93 o 
  -8   7  14     1037.75     1071.17    163.66 o 
  -7   7  14     2040.82     1838.52    128.06 o 
  -6   7  14     1575.44     1785.09    103.04 o 
  -5   7  14     4116.94     3912.18    140.38 o 
  -4   7  14      207.32      266.22     82.84 o 
  -3   7  14    10539.27     9911.16    217.31 o 
  -2   7  14     1518.01     1483.08     89.27 o 
  -1   7  14     6564.05     5837.02    157.44 o 
   0   7  14     1423.45     1344.20     63.72 o 
   1   7  14    10820.50    10493.43    160.08 o 
   2   7  14     6004.40     5682.73    142.64 o 
   3   7  14      135.44      145.61     40.11 o 
   4   7  14    11734.89    10793.48    453.99 o 
   5   7  14       91.43      114.83     28.82 o 
   6   7  14     1578.58     1581.29     95.07 o 
   7   7  14        7.26      128.31     25.60 o 
   8   7  14      651.44      726.85     67.06 o 
  -9   8  14        8.74      227.69     63.17 o 
  -8   8  14      144.89      180.29     34.44 o 
  -7   8  14     4053.01     3623.60    175.86 o 
  -6   8  14     1555.26     1498.47     96.27 o 
  -5   8  14     4184.71     4028.62    146.08 o 
  -4   8  14      901.03      832.13     94.13 o 
  -3   8  14      626.18      705.40     67.96 o 
  -2   8  14     1085.50      963.52     78.96 o 
  -1   8  14      139.12       76.65     39.42 o 
   0   8  14      135.98      119.00     32.40 o 
   1   8  14      319.44      273.53     52.62 o 
   2   8  14      288.23      309.94     44.16 o 
   3   8  14      364.13      366.75     46.07 o 
   4   8  14     7851.25     7486.65    237.75 o 
   5   8  14      139.27      265.75     41.66 o 
   6   8  14      466.96      656.25     64.93 o 
   7   8  14      469.14      682.77     78.15 o 
   8   8  14      262.41      462.02     58.73 o 
  -9   9  14       46.32       32.52     26.22 o 
  -8   9  14      789.77      886.68     92.68 o 
  -7   9  14       67.37      172.11     35.00 o 
  -6   9  14      401.70      496.41     71.38 o 
  -5   9  14       44.43      119.61     30.07 o 
  -4   9  14     4318.42     3970.38    143.37 o 
  -3   9  14    13047.52    12533.19    261.25 o 
  -2   9  14     1302.24     1215.99     86.75 o 
  -1   9  14       83.95      100.85     40.17 o 
   0   9  14     2710.14     2572.98     96.38 o 
   1   9  14      245.42      253.01     52.69 o 
   2   9  14      607.05      721.32     74.40 o 
   3   9  14      121.65      126.05     37.75 o 
   4   9  14     1080.24     1305.69     82.37 o 
   5   9  14      338.02      355.30     48.09 o 
   6   9  14       49.03      240.92     34.65 o 
   7   9  14      384.10      558.00     54.13 o 
  -8  10  14       90.13      268.15     31.47 o 
  -7  10  14        0.32      225.62     45.83 o 
  -6  10  14      355.30      494.08     71.49 o 
  -5  10  14      153.91      228.56     38.63 o 
  -4  10  14     1524.02     1533.29     95.40 o 
  -3  10  14      644.25      726.76     67.86 o 
  -2  10  14      607.48      634.52     65.11 o 
  -1  10  14     1556.60     1562.41     94.96 o 
   0  10  14      221.40      217.05     48.18 o 
   1  10  14     1015.89      984.74     79.53 o 
   2  10  14      527.21      588.87     67.78 o 
   3  10  14       98.03      108.10     38.39 o 
   4  10  14      701.23      656.09     59.75 o 
   5  10  14      226.27      299.01     43.89 o 
   6  10  14       99.38      222.35     34.69 o 
   7  10  14     2480.79     2417.01    116.54 o 
  -8  11  14      467.71      644.68     54.15 o 
  -7  11  14        8.20      131.10     89.91 o 
  -6  11  14      148.73      184.92     35.62 o 
  -5  11  14       57.94      246.42     68.91 o 
  -4  11  14       24.56       40.92     33.62 o 
  -3  11  14      198.48      362.22     49.93 o 
  -2  11  14     1179.45     1135.70     83.49 o 
  -1  11  14     2359.41     2463.98    143.58 o 
   0  11  14       56.69       69.19     33.01 o 
   1  11  14     1982.79     1953.62    110.49 o 
   2  11  14       42.99      131.14     35.91 o 
   3  11  14      114.49      230.93     71.90 o 
   4  11  14     1342.47     1480.75    107.16 o 
   5  11  14      520.92      573.09     68.61 o 
   6  11  14       18.50      200.22     38.93 o 
   7  11  14       70.44      258.18     92.48 o 
  -7  12  14     2245.90     2825.38    148.48 o 
  -6  12  14        3.09      167.20     51.79 o 
  -5  12  14     2918.29     2872.81    161.81 o 
  -4  12  14     1397.63     1145.93    103.04 o 
  -3  12  14       18.73      199.92     38.10 o 
  -2  12  14     1483.26     1392.89     90.73 o 
  -1  12  14     1623.39     1338.04    113.71 o 
   0  12  14      353.36      387.16     57.37 o 
   1  12  14       91.36      172.31     35.79 o 
   2  12  14     2670.22     2587.81    127.80 o 
   3  12  14     1751.63     1578.16    107.47 o 
   4  12  14     3115.78     2798.28    143.39 o 
   5  12  14      889.46      953.69    131.14 o 
   6  12  14      895.20     1058.83     85.79 o 
  -6  13  14      770.35     1237.96    106.64 o 
  -5  13  14      726.95      677.42     83.78 o 
  -4  13  14      512.87      889.25     96.52 o 
  -3  13  14     6400.56     5787.63    184.02 o 
  -2  13  14      544.67      471.18     72.31 o 
  -1  13  14     2770.04     2537.24    151.05 o 
   0  13  14      932.62      942.40     92.05 o 
   1  13  14     1907.67     1897.27    112.76 o 
   2  13  14      270.69      294.03     53.47 o 
   3  13  14       45.38      179.70     78.90 o 
   4  13  14     2891.63     2728.95    152.76 o 
   5  13  14      187.49      305.36     60.45 o 
   6  13  14      255.10      430.94     46.30 o 
  -6  14  14       20.30      207.34     78.40 o 
  -5  14  14        5.57      179.49     34.76 o 
  -4  14  14       23.03      120.48     44.14 o 
  -3  14  14      176.82      307.56     79.63 o 
  -2  14  14       68.61      116.88     37.61 o 
  -1  14  14      701.73      858.72     94.85 o 
   0  14  14      557.94      617.12     69.55 o 
   1  14  14      372.58      334.86     51.21 o 
   2  14  14      735.98      813.65     94.02 o 
   3  14  14     1039.07     1251.52    112.55 o 
   4  14  14        6.36      347.67     79.53 o 
   5  14  14      216.01      438.16     59.70 o 
  -5  15  14       30.97      115.62     86.44 o 
  -4  15  14      140.36      153.62    103.67 o 
  -3  15  14      242.76      416.73     74.88 o 
  -2  15  14      585.84      864.51    129.42 o 
  -1  15  14       56.69      184.42     41.30 o 
   0  15  14      250.50      427.42     55.30 o 
   1  15  14       57.84      171.75     27.03 o 
   2  15  14      496.38      462.99     95.12 o 
   3  15  14      615.78      756.52     76.38 o 
   4  15  14      193.70      525.14    130.18 o 
  -4  16  14      661.20      989.79    130.61 o 
  -3  16  14      519.05      727.07    134.13 o 
  -2  16  14      169.45      295.26    123.11 o 
  -1  16  14     1358.50     1504.78    162.01 o 
   0  16  14      102.90      283.12     37.30 o 
   1  16  14      174.95      443.21     67.54 o 
   2  16  14     2580.03     2201.59    195.36 o 
   3  16  14      177.48      214.67     59.79 o 
  -3  17  14      846.48      860.10    112.16 o 
  -2  17  14      145.90      202.01     48.89 o 
  -1  17  14        1.77      145.63     28.93 o 
   0  17  14      114.43      492.33     55.61 o 
   1  17  14      217.45      452.12     40.88 o 
 -10   1  15       36.03       77.58     62.37 o 
  -9   1  15       96.31      264.55     70.51 o 
  -8   1  15      198.24      352.76     59.96 o 
  -7   1  15      595.01      661.41     58.72 o 
  -6   1  15      114.19      182.26     36.59 o 
  -5   1  15     1314.55     1337.34     57.12 o 
  -4   1  15     4376.77     4126.02     90.31 o 
  -3   1  15     1385.60     1268.77     44.93 o 
  -2   1  15     3770.35     3438.47    241.88 o 
  -1   1  15     8944.34     9497.07    139.49 o 
   0   1  15     2122.35     2204.16     67.47 o 
   1   1  15      373.70      397.84     38.72 o 
   2   1  15      899.60      816.22     51.73 o 
   3   1  15      459.60      599.00     48.11 o 
   4   1  15        4.46       -5.18     27.61 o 
   5   1  15     2737.57     2564.24     92.64 o 
   6   1  15       32.61      108.49     28.62 o 
   7   1  15      707.94      693.88     78.58 o 
   8   1  15      557.24      715.97    143.87 o 
   9   1  15        1.22      335.83     62.04 o 
 -10   2  15      919.63      841.82    178.35 o 
  -9   2  15     6774.39     6393.95    233.10 o 
  -8   2  15      774.40      885.57     87.48 o 
  -7   2  15     2467.38     2736.28    173.68 o 
  -6   2  15      679.38      844.60     72.02 o 
  -5   2  15       10.44       31.92     24.57 o 
  -4   2  15      368.20      492.48     32.22 o 
  -3   2  15      263.31      235.91     43.23 o 
  -2   2  15      395.49      471.98     33.79 o 
  -1   2  15       29.63      106.45     21.96 o 
   0   2  15    35756.27    37102.83    393.07 o 
   1   2  15        9.47       39.55     19.95 o 
   2   2  15    13822.63    13041.73    186.19 o 
   3   2  15       78.10       57.88     29.65 o 
   4   2  15     6004.97     5290.52    123.64 o 
   5   2  15      589.07      648.83     65.46 o 
   6   2  15      354.87      330.40     47.27 o 
   7   2  15     1701.12     1757.06     94.59 o 
   8   2  15       40.75      184.71     33.08 o 
   9   2  15       34.63      210.94     24.91 o 
 -10   3  15       47.79      153.38     69.44 o 
  -9   3  15      422.97      653.22     76.21 o 
  -8   3  15       57.82      197.30     42.90 o 
  -7   3  15      179.07      214.94     39.14 o 
  -6   3  15       66.09       95.09     39.62 o 
  -5   3  15     3153.45     2772.42    113.66 o 
  -4   3  15     5747.23     5614.49    118.89 o 
  -3   3  15       55.85       64.35     34.91 o 
  -2   3  15     1528.59     1503.63     42.84 o 
  -1   3  15     7567.83     7564.97    107.88 o 
   0   3  15     1746.27     1807.07     62.02 o 
   1   3  15     4799.83     4473.31     98.61 o 
   2   3  15       74.91       85.49     29.55 o 
   3   3  15      100.85      158.44     33.70 o 
   4   3  15        6.97        9.92     32.46 o 
   5   3  15      552.47      590.44     59.83 o 
   6   3  15     2158.68     2340.90    108.79 o 
   7   3  15     1482.03     1616.92     97.20 o 
   8   3  15     1862.85     2030.44    128.38 o 
   9   3  15       50.21      162.94     31.39 o 
 -10   4  15      969.62     1281.51    234.94 o 
  -9   4  15     1419.47     1636.04    145.74 o 
  -8   4  15      917.39      920.82     77.50 o 
  -7   4  15     1052.29     1047.47     80.48 o 
  -6   4  15     1377.02     1409.63    105.93 o 
  -5   4  15     7415.90     6639.57    178.50 o 
  -4   4  15      972.68      964.81     73.78 o 
  -3   4  15     7374.54     6024.06    156.62 o 
  -2   4  15     2752.93     2599.38     89.87 o 
  -1   4  15        4.01      -11.11     22.48 o 
   0   4  15    12189.67    11843.91    150.58 o 
   1   4  15      763.07      988.23     52.86 o 
   2   4  15    14952.05    14234.65    198.84 o 
   3   4  15       44.02       82.16     29.22 o 
   4   4  15      802.96      800.28     67.23 o 
   5   4  15     1156.13     1201.17     80.24 o 
   6   4  15     3481.20     3132.34    123.28 o 
   7   4  15     3697.40     3342.09    131.45 o 
   8   4  15     1925.58     2144.97    133.84 o 
 -10   5  15        0.01      295.06     74.92 o 
  -9   5  15       92.01      185.17     68.04 o 
  -8   5  15      146.99      196.78     44.70 o 
  -7   5  15       13.80       66.09     29.27 o 
  -6   5  15     1200.92     1084.66     80.94 o 
  -5   5  15     1538.74     1484.47     89.92 o 
  -4   5  15      305.09      326.57     53.14 o 
  -3   5  15      318.91      212.01     46.16 o 
  -2   5  15     6971.00     7227.67    173.21 o 
  -1   5  15     1532.87     1477.66     82.73 o 
   0   5  15      509.46      577.64     54.61 o 
   1   5  15     5705.40     5648.49    113.79 o 
   2   5  15      358.70      279.51     45.22 o 
   3   5  15     1531.62     1618.48     86.17 o 
   4   5  15      409.75      355.92     52.07 o 
   5   5  15      850.91      752.17     66.55 o 
   6   5  15      434.06      454.24     53.15 o 
   7   5  15      528.10      747.87     69.68 o 
   8   5  15      396.04      541.56     56.36 o 
  -9   6  15       93.47      214.07     30.62 o 
  -8   6  15       27.62      106.43     33.24 o 
  -7   6  15      166.15      296.85     57.31 o 
  -6   6  15       17.89       68.73     25.35 o 
  -5   6  15     4571.24     4079.80    141.75 o 
  -4   6  15     1605.84     1750.01     97.63 o 
  -3   6  15     6032.88     5866.31    161.95 o 
  -2   6  15     4950.99     5008.13    159.88 o 
  -1   6  15     1725.05     1787.35     68.27 o 
   0   6  15       23.27      -12.92     24.43 o 
   1   6  15       29.71       48.03     23.84 o 
   2   6  15     1324.63     1198.02     68.80 o 
   3   6  15       77.53       75.38     34.63 o 
   4   6  15       42.43       70.32     39.32 o 
   5   6  15      803.17      860.80     89.60 o 
   6   6  15     3369.73     3313.61    129.08 o 
   7   6  15      838.98     1044.65     85.49 o 
   8   6  15     1809.19     1809.86    126.71 o 
  -9   7  15      215.74      391.80     66.45 o 
  -8   7  15     2004.52     2138.15    142.99 o 
  -7   7  15      395.18      505.72     59.84 o 
  -6   7  15     1362.13     1369.02     92.38 o 
  -5   7  15     3245.44     3142.91    129.28 o 
  -4   7  15     2301.23     2225.16    107.17 o 
  -3   7  15      996.21      967.46     76.40 o 
  -2   7  15    11489.67    11007.50    234.23 o 
  -1   7  15     7249.64     7017.92    176.41 o 
   0   7  15     2052.67     1801.18     72.42 o 
   1   7  15     1550.36     1670.23     66.85 o 
   2   7  15       78.65      113.39     39.36 o 
   3   7  15     3637.50     3422.50    117.43 o 
   4   7  15       68.02      169.63     36.10 o 
   5   7  15     4134.38     3871.73    134.88 o 
   6   7  15     1262.02     1246.87     85.00 o 
   7   7  15     4230.31     4031.56    149.50 o 
   8   7  15     1925.62     2241.59    112.50 o 
  -9   8  15      187.55      252.08     37.34 o 
  -8   8  15      133.24      318.79     66.80 o 
  -7   8  15      377.61      307.40     53.96 o 
  -6   8  15       26.52      109.64     48.88 o 
  -5   8  15      435.09      561.86     63.60 o 
  -4   8  15      783.67      877.58     74.86 o 
  -3   8  15     1624.23     1474.65     90.72 o 
  -2   8  15      720.89      764.95     72.20 o 
  -1   8  15       41.86       33.72     35.95 o 
   0   8  15     4240.00     3970.34    103.19 o 
   1   8  15     1718.82     1608.96    122.61 o 
   2   8  15      716.78      818.13     65.99 o 
   3   8  15      140.00      135.45     30.31 o 
   4   8  15      166.06      214.51     45.04 o 
   5   8  15      168.86      283.85     40.97 o 
   6   8  15      123.56      228.53     36.88 o 
   7   8  15       60.23      194.77     24.47 o 
   8   8  15      131.39      356.20     62.53 o 
  -9   9  15      306.25      473.23     77.86 o 
  -8   9  15     5015.80     4755.19    207.32 o 
  -7   9  15     1087.41     1189.89    129.38 o 
  -6   9  15     3566.63     3543.22    172.05 o 
  -5   9  15     3495.26     3272.35    133.07 o 
  -4   9  15       91.17      184.44     42.33 o 
  -3   9  15     3254.01     3091.58    124.08 o 
  -2   9  15       28.57        4.08     33.88 o 
  -1   9  15     4036.47     3639.69    192.72 o 
   0   9  15      774.26      752.93     78.56 o 
   1   9  15    16860.17    12926.14   2490.78 o 
   2   9  15        1.40       48.86     35.27 o 
   3   9  15    11467.20    10809.69    222.74 o 
   4   9  15     2653.48     2818.01    113.90 o 
   5   9  15     1021.78     1164.77     80.46 o 
   6   9  15     3283.41     3185.50    132.04 o 
   7   9  15      724.30      862.53     69.68 o 
  -8  10  15       77.34      313.82     41.69 o 
  -7  10  15     1045.79     1022.45     99.52 o 
  -6  10  15       81.55      192.98     56.22 o 
  -5  10  15     3950.37     3778.15    170.20 o 
  -4  10  15       56.95      119.43     28.11 o 
  -3  10  15      892.73     1051.33     79.87 o 
  -2  10  15      183.85      197.54     43.56 o 
  -1  10  15       27.86       47.90     35.60 o 
   0  10  15     1376.97     1476.48     97.35 o 
   1  10  15      276.42      308.08     51.37 o 
   2  10  15        9.15       58.49     30.64 o 
   3  10  15        4.80       82.15     40.02 o 
   4  10  15       13.55       92.99     25.75 o 
   5  10  15     1353.09     1388.83     89.45 o 
   6  10  15       31.07      136.83     24.85 o 
   7  10  15      631.79      725.25     90.97 o 
  -8  11  15     2999.97     2615.85    142.93 o 
  -7  11  15       51.29      133.36     31.26 o 
  -6  11  15     4541.22     4563.66    202.70 o 
  -5  11  15       15.73      198.03     42.69 o 
  -4  11  15     1078.36     1352.15     92.61 o 
  -3  11  15     3106.18     2872.62    142.56 o 
  -2  11  15       36.38       72.26     26.53 o 
  -1  11  15     2965.89     2755.42    153.64 o 
   0  11  15     1418.31     1268.90     92.40 o 
   1  11  15    12735.14    11836.39    269.77 o 
   2  11  15      496.75      554.51     63.60 o 
   3  11  15     7585.59     6983.40    235.94 o 
   4  11  15       62.55      142.78     48.88 o 
   5  11  15     1582.35     1734.10    116.11 o 
   6  11  15      910.43     1232.00     74.59 o 
  -7  12  15      287.39      463.48     54.46 o 
  -6  12  15       70.37      227.75     33.74 o 
  -5  12  15       32.31      224.70     40.99 o 
  -4  12  15       17.00       83.19     27.27 o 
  -3  12  15      597.31      580.17     64.30 o 
  -2  12  15     1861.03     1799.74     98.52 o 
  -1  12  15      631.53      768.90     90.41 o 
   0  12  15     1001.16     1007.42     93.93 o 
   1  12  15      375.94      471.09     58.97 o 
   2  12  15      597.99      627.91     83.09 o 
   3  12  15       75.08      155.23     35.49 o 
   4  12  15      220.38      291.74     47.70 o 
   5  12  15      543.14      735.08     73.81 o 
   6  12  15     1036.75     1296.27     93.32 o 
  -7  13  15       70.19      156.06     74.11 o 
  -6  13  15      615.77      658.77     75.44 o 
  -5  13  15     1488.98     1414.17    118.11 o 
  -4  13  15     6461.98     5488.84    221.49 o 
  -3  13  15       16.81      105.77     27.97 o 
  -2  13  15     2170.96     2181.61    163.23 o 
  -1  13  15      857.43      990.63    100.15 o 
   0  13  15      234.61      350.64     53.91 o 
   1  13  15      748.15      891.45     81.70 o 
   2  13  15      550.74      653.89     85.39 o 
   3  13  15       74.78      292.14     67.14 o 
   4  13  15       31.45      472.17     74.55 o 
   5  13  15     1632.10     1398.72    128.08 o 
  -6  14  15       36.64      164.63     51.29 o 
  -5  14  15     3416.94     3162.05    321.59 o 
  -4  14  15     1629.70     1729.37    153.07 o 
  -3  14  15     3028.68     3039.90    226.60 o 
  -2  14  15     8440.31     7930.80    272.78 o 
  -1  14  15     1612.88     1520.56    122.65 o 
   0  14  15     1570.45     1677.63    111.17 o 
   1  14  15        7.47      110.78     43.89 o 
   2  14  15      971.40     1215.88    111.23 o 
   3  14  15      855.78      870.29     97.86 o 
   4  14  15     3794.73     3490.75    190.77 o 
   5  14  15       69.20      187.55     55.55 o 
  -5  15  15      431.55      569.79     82.06 o 
  -4  15  15      128.88      159.05     72.24 o 
  -3  15  15      141.51      310.62     73.58 o 
  -2  15  15     1301.28     1354.89    154.27 o 
  -1  15  15      597.04      595.94     80.05 o 
   0  15  15       80.01      116.58     27.50 o 
   1  15  15      332.84      466.32     57.36 o 
   2  15  15        8.09      152.87     30.52 o 
   3  15  15       29.89      135.29     30.84 o 
   4  15  15      153.06      319.04     87.29 o 
  -4  16  15     1878.76     2042.15    187.94 o 
  -3  16  15     1623.32     1826.89    181.99 o 
  -2  16  15      986.31     1205.67    148.32 o 
  -1  16  15      774.78     1156.25    191.27 o 
   0  16  15      940.54     1148.89    100.33 o 
   1  16  15      777.93      810.46     75.80 o 
   2  16  15     3788.28     3715.47    186.79 o 
   3  16  15      418.16      535.06     93.78 o 
  -2  17  15       82.58      192.73     43.05 o 
  -1  17  15      400.80      776.61     75.96 o 
   0  17  15      769.55      996.91     75.84 o 
   1  17  15       18.79       61.31     83.76 o 
 -10   0  16      945.46     1046.00    187.25 o 
  -9   0  16      986.13     1160.39    198.70 o 
  -8   0  16       28.27       58.96     74.19 o 
  -7   0  16    20407.62    19510.97    475.35 o 
  -6   0  16        9.35       71.11    111.78 o 
  -5   0  16     1393.63     1412.76     84.71 o 
  -4   0  16      516.62      392.93     51.11 o 
  -3   0  16     5833.91     6223.10    197.38 o 
  -2   0  16      155.57      169.68     30.83 o 
  -1   0  16    15210.54    15009.69    269.28 o 
   0   0  16      301.81      289.62     49.47 o 
   1   0  16     1343.31     1167.66     81.35 o 
   2   0  16     3848.20     3531.39    133.35 o 
   3   0  16        9.42      -18.89     35.08 o 
   4   0  16     8778.93     8278.30    228.68 o 
   5   0  16      510.31      458.62     66.38 o 
   6   0  16     4687.91     4117.08    231.87 o 
   7   0  16      349.00      331.92     83.43 o 
   8   0  16      327.07      368.93    125.05 o 
   9   0  16       20.25      143.63     58.72 o 
 -10   1  16      188.49      523.95     82.18 o 
  -9   1  16      957.85      802.28    119.14 o 
  -8   1  16     1849.76     2231.48    154.34 o 
  -7   1  16     1164.24     1145.21     95.54 o 
  -6   1  16     2485.85     2371.41     87.78 o 
  -5   1  16     2587.11     2531.21     88.40 o 
  -4   1  16      988.35     1043.99     49.59 o 
  -3   1  16     7132.03     6680.50    111.87 o 
  -2   1  16      510.97      387.63     33.91 o 
  -1   1  16    22328.77    22406.59    272.74 o 
   0   1  16       63.81       94.54     27.13 o 
   1   1  16     8644.93     8623.14    143.03 o 
   2   1  16    12333.09    11872.33    179.51 o 
   3   1  16      181.42      166.14     36.15 o 
   4   1  16     6634.89     6089.49    136.38 o 
   5   1  16      483.23      456.78     55.63 o 
   6   1  16       40.84       96.60     26.07 o 
   7   1  16      197.52      339.20     53.85 o 
   8   1  16     6633.07     6188.25    220.99 o 
   9   1  16      116.63      193.09     67.13 o 
 -10   2  16     2476.11     2582.95    182.21 o 
  -9   2  16      296.16      503.62     60.73 o 
  -8   2  16      709.69      756.16     82.09 o 
  -7   2  16     5897.79     5345.11    196.85 o 
  -6   2  16     4971.86     4530.22    146.47 o 
  -5   2  16     2436.24     2265.89     82.83 o 
  -4   2  16     2076.16     2077.95     74.49 o 
  -3   2  16    11083.57    11189.13    154.74 o 
  -2   2  16        0.38       52.26     21.71 o 
  -1   2  16    21600.86    21096.48    216.13 o 
   0   2  16     4084.50     4463.70    120.86 o 
   1   2  16     3961.37     3731.45    104.62 o 
   2   2  16     2687.80     2918.00    101.22 o 
   3   2  16     1667.11     1714.97     73.66 o 
   4   2  16      722.93      746.38     54.33 o 
   5   2  16      800.05      794.58     67.36 o 
   6   2  16     1442.11     1495.79    108.36 o 
   7   2  16     1196.41     1325.91    104.40 o 
   8   2  16      247.36      312.10     72.43 o 
 -10   3  16       16.32      260.95     73.34 o 
  -9   3  16     3037.52     2970.13    153.99 o 
  -8   3  16        2.98       74.50     36.84 o 
  -7   3  16     1596.40     1570.29     92.65 o 
  -6   3  16      237.68      371.78     56.81 o 
  -5   3  16     3256.24     2987.24    118.96 o 
  -4   3  16       82.59       97.85     38.02 o 
  -3   3  16     3537.44     3379.47    114.90 o 
  -2   3  16     9116.02     9377.72    129.04 o 
  -1   3  16      216.42      313.24     30.72 o 
   0   3  16     3798.24     3756.58     87.49 o 
   1   3  16      912.81      769.43     48.76 o 
   2   3  16      105.82       78.23     30.59 o 
   3   3  16     3887.18     3577.15     98.90 o 
   4   3  16     3063.16     2901.38    110.29 o 
   5   3  16      254.35      265.82     46.39 o 
   6   3  16     1097.04     1250.66     84.00 o 
   7   3  16      362.87      419.89     53.52 o 
   8   3  16       11.12       95.92     55.41 o 
 -10   4  16     2077.73     2061.68    146.62 o 
  -9   4  16        2.11      144.92     27.89 o 
  -8   4  16     1616.31     1582.88    116.82 o 
  -7   4  16     3571.56     3321.74    151.24 o 
  -6   4  16     8701.34     7758.85    203.22 o 
  -5   4  16       77.67       79.68     35.43 o 
  -4   4  16     4845.38     4521.21    141.47 o 
  -3   4  16     3612.79     3423.27    120.14 o 
  -2   4  16       47.79      103.79     40.46 o 
  -1   4  16      308.60      227.32     32.02 o 
   0   4  16     2735.54     2708.53     73.29 o 
   1   4  16     8527.22     8725.44    183.61 o 
   2   4  16       67.09       90.75     30.71 o 
   3   4  16     6131.35     5691.37    146.76 o 
   4   4  16     7304.76     6661.25    168.19 o 
   5   4  16     1238.72     1182.43     79.61 o 
   6   4  16     1370.90     1477.44     92.54 o 
   7   4  16     1528.91     1611.70     98.87 o 
   8   4  16       34.58      238.61     48.74 o 
  -9   5  16     4324.97     3477.42    234.94 o 
  -8   5  16     2416.89     2350.30    120.69 o 
  -7   5  16     5510.48     4826.87    195.45 o 
  -6   5  16     2108.58     2126.68    107.92 o 
  -5   5  16       75.70      135.08     35.99 o 
  -4   5  16     1668.82     1677.92     95.82 o 
  -3   5  16      360.40      260.76     52.00 o 
  -2   5  16     8461.44     7960.00    185.46 o 
  -1   5  16     9306.06     9363.17    195.44 o 
   0   5  16    15135.63    14496.36    289.92 o 
   1   5  16     9147.69     8997.61    205.21 o 
   2   5  16      468.81      444.29     78.33 o 
   3   5  16      605.83      470.20     55.90 o 
   4   5  16     3851.41     3501.17    123.39 o 
   5   5  16      771.19      774.94     69.40 o 
   6   5  16      718.54      781.17     70.01 o 
   7   5  16      458.68      691.41     70.31 o 
   8   5  16      633.21      836.64     67.73 o 
  -9   6  16      183.31      274.62     85.77 o 
  -8   6  16      579.28      738.96     85.47 o 
  -7   6  16      762.71      874.89     81.62 o 
  -6   6  16     2977.10     2562.64    154.90 o 
  -5   6  16        3.88       69.47     27.88 o 
  -4   6  16     7783.16     7010.35    185.27 o 
  -3   6  16        0.87       19.08     31.47 o 
  -2   6  16     9952.11     9423.23    250.40 o 
  -1   6  16      695.55      678.24     60.81 o 
   0   6  16    13720.09    13123.25    195.81 o 
   1   6  16     3682.12     3188.22    127.63 o 
   2   6  16     5073.88     4684.75    142.64 o 
   3   6  16     1285.35     1340.96     79.69 o 
   4   6  16     3008.85     2973.42    114.56 o 
   5   6  16     1684.79     1684.82     95.25 o 
   6   6  16     1440.34     1489.63     93.55 o 
   7   6  16     1501.44     1661.68     99.53 o 
   8   6  16       21.95      284.19     55.43 o 
  -9   7  16        8.45      180.33     78.70 o 
  -8   7  16     1202.82     1583.85    123.91 o 
  -7   7  16     1748.53     1794.51    108.46 o 
  -6   7  16     5950.51     5359.91    173.64 o 
  -5   7  16     1393.02     1162.41     84.59 o 
  -4   7  16     8242.11     7743.08    199.81 o 
  -3   7  16      415.24      310.50     50.75 o 
  -2   7  16     2692.50     2447.26    112.68 o 
  -1   7  16       72.18      110.14     49.51 o 
   0   7  16     9944.39     9419.89    163.86 o 
   1   7  16       10.86       24.36     15.65 o 
   2   7  16     1787.15     1706.98     81.98 o 
   3   7  16     9886.49     9121.05    364.48 o 
   4   7  16        4.14      101.14     34.06 o 
   5   7  16     9124.55     8216.66    219.84 o 
   6   7  16       48.65      153.84     32.10 o 
   7   7  16      594.86      618.46     59.30 o 
   8   7  16       13.14      171.11     35.87 o 
  -9   8  16      640.31      944.88    147.10 o 
  -8   8  16      962.69     1100.85    103.08 o 
  -7   8  16      174.19      180.49     41.56 o 
  -6   8  16      133.16      184.25     38.60 o 
  -5   8  16      291.79      326.99     50.65 o 
  -4   8  16     1511.99     1646.26     96.98 o 
  -3   8  16       17.85       34.35     29.39 o 
  -2   8  16    15200.06    14433.47    293.69 o 
  -1   8  16      630.05      571.65     64.35 o 
   0   8  16      303.36      265.73     46.66 o 
   1   8  16     2529.42     2314.18    163.53 o 
   2   8  16        6.40       54.95     40.47 o 
   3   8  16     1927.22     2080.87    100.63 o 
   4   8  16       74.27       97.69     28.07 o 
   5   8  16      157.27      207.83     35.62 o 
   6   8  16      560.68      537.01     54.52 o 
   7   8  16      234.41      387.40     42.24 o 
  -8   9  16      142.34      294.62     33.01 o 
  -7   9  16      391.61      442.08     61.85 o 
  -6   9  16     3394.91     3067.04    133.97 o 
  -5   9  16     1433.01     1571.98     99.87 o 
  -4   9  16      180.28      164.81     36.53 o 
  -3   9  16      188.35      199.75     41.57 o 
  -2   9  16     2476.15     2303.68    111.03 o 
  -1   9  16     2151.51     2108.90    106.32 o 
   0   9  16     1816.98     1706.88    105.84 o 
   1   9  16     3168.14     2791.75    105.04 o 
   2   9  16       22.90      102.58     36.61 o 
   3   9  16     2262.01     2367.90    122.54 o 
   4   9  16      114.69      284.61     40.72 o 
   5   9  16     2037.54     2118.97    109.84 o 
   6   9  16      967.15     1133.96     82.28 o 
   7   9  16       21.24      276.05     42.73 o 
  -8  10  16      490.92      545.30     82.21 o 
  -7  10  16      358.05      387.93     55.52 o 
  -6  10  16      209.03      365.49     71.87 o 
  -5  10  16      287.50      432.62     55.29 o 
  -4  10  16      276.27      421.89     52.60 o 
  -3  10  16      118.16      178.07     43.43 o 
  -2  10  16      146.10      194.71     42.80 o 
  -1  10  16        9.33       78.47     33.00 o 
   0  10  16     3271.22     2960.07    130.47 o 
   1  10  16      625.38      608.46     66.87 o 
   2  10  16      156.25      256.55     70.60 o 
   3  10  16      175.16      182.54     43.53 o 
   4  10  16       89.05      183.51     37.59 o 
   5  10  16     1027.15     1067.96     77.08 o 
   6  10  16      173.34      365.24     42.58 o 
   7  10  16      375.89      567.10     51.52 o 
  -8  11  16      437.38      684.72     67.90 o 
  -7  11  16      551.95      510.57     74.25 o 
  -6  11  16     1063.46     1467.66    119.73 o 
  -5  11  16       21.19      126.72     32.17 o 
  -4  11  16      601.78      739.74     71.78 o 
  -3  11  16     1058.64     1247.39     90.01 o 
  -2  11  16       57.38      113.48     59.03 o 
  -1  11  16       76.04      128.47     55.43 o 
   0  11  16      364.23      474.86     61.01 o 
   1  11  16      476.03      544.37     63.53 o 
   2  11  16      112.23      214.66     53.93 o 
   3  11  16     4583.60     4238.42    174.93 o 
   4  11  16        7.05      111.23     71.58 o 
   5  11  16     1328.05     1807.41    118.88 o 
   6  11  16      988.64     1075.71     88.39 o 
  -6  12  16      106.95      170.21     84.79 o 
  -5  12  16      994.52     1156.38    107.11 o 
  -4  12  16      137.63      257.37     40.08 o 
  -3  12  16     1309.00     1241.56     90.04 o 
  -2  12  16     6131.92     5767.46    220.62 o 
  -1  12  16      619.11      605.79     81.51 o 
   0  12  16     1345.08     1467.70     98.78 o 
   1  12  16      317.24      328.20     48.82 o 
   2  12  16      287.63      482.05     75.99 o 
   3  12  16       67.98      168.45     56.39 o 
   4  12  16      198.94      304.42     49.02 o 
   5  12  16      156.10      402.86     82.57 o 
   6  12  16      124.14      345.77     70.16 o 
  -6  13  16     1990.62     2314.46    139.23 o 
  -5  13  16      343.80      581.31     93.02 o 
  -4  13  16     4809.38     3972.64    226.59 o 
  -3  13  16      499.27      687.51     66.42 o 
  -2  13  16     1839.10     1959.61    138.59 o 
  -1  13  16       59.24       62.03     33.46 o 
   0  13  16      350.43      489.83     59.42 o 
   1  13  16       16.69      151.46     33.69 o 
   2  13  16        1.83       97.64     53.71 o 
   3  13  16     2752.66     2674.78    169.95 o 
   4  13  16      931.81      780.18     74.01 o 
   5  13  16     2367.09     2545.48    155.09 o 
  -6  14  16       44.98      187.21     30.36 o 
  -5  14  16      267.49      426.78     44.48 o 
  -4  14  16     1636.29     1699.77    145.03 o 
  -3  14  16        6.77      -34.72    111.78 o 
  -2  14  16     4003.33     3895.43    186.43 o 
  -1  14  16      182.84      260.47     57.17 o 
   0  14  16       16.19      106.95     58.86 o 
   1  14  16      334.66      622.09     68.11 o 
   2  14  16      745.04      870.58     97.94 o 
   3  14  16        2.96      -42.79     50.85 o 
   4  14  16     2249.56     2157.70    200.70 o 
  -5  15  16      657.47      833.99     86.85 o 
  -4  15  16      433.24      707.02     81.00 o 
  -3  15  16      437.68      474.22     83.72 o 
  -2  15  16      443.61      716.02    116.50 o 
  -1  15  16      408.76      504.78    124.75 o 
   0  15  16      296.12      541.69     63.19 o 
   1  15  16      392.41      512.74     59.03 o 
   2  15  16      129.06      245.58     42.22 o 
   3  15  16      104.08      360.79     73.26 o 
   4  15  16        0.96      419.93     77.60 o 
  -4  16  16      461.68      578.52    118.11 o 
  -3  16  16      400.42      583.85    205.09 o 
  -2  16  16        3.47       92.91     37.83 o 
  -1  16  16       32.66      118.28     47.49 o 
   0  16  16     1154.22     1236.76     94.33 o 
   1  16  16     1287.86     1431.75     96.74 o 
   2  16  16      197.82      301.56     80.87 o 
  -1  17  16      154.00      320.95     50.78 o 
   0  17  16     1210.58     1175.82     86.02 o 
 -10   1  17      169.43      466.92     82.92 o 
  -9   1  17      311.90      386.31     92.73 o 
  -8   1  17      720.48      769.91    120.06 o 
  -7   1  17      633.66      603.60     74.52 o 
  -6   1  17     1565.76     1562.58    109.14 o 
  -5   1  17      356.10      431.94     43.39 o 
  -4   1  17     1391.22     1410.06     55.94 o 
  -3   1  17     1382.48     1210.76     48.79 o 
  -2   1  17     1073.80      996.00     48.37 o 
  -1   1  17       29.26       63.91     25.38 o 
   0   1  17      162.07      216.83     33.16 o 
   1   1  17     5606.97     5097.72    120.96 o 
   2   1  17     3388.13     3342.20     93.89 o 
   3   1  17     1070.12     1155.83     65.01 o 
   4   1  17      792.38      839.01     59.41 o 
   5   1  17      153.69      195.62     41.03 o 
   6   1  17      544.64      624.57     59.79 o 
   7   1  17      283.28      413.33     62.46 o 
   8   1  17      131.39      343.11     60.81 o 
 -10   2  17     1033.80     1073.58    121.26 o 
  -9   2  17     3325.56     2981.45    214.10 o 
  -8   2  17     2239.73     2416.61    229.36 o 
  -7   2  17       21.22      130.87     39.89 o 
  -6   2  17       68.63      132.95     37.57 o 
  -5   2  17     1300.46     1317.76     84.02 o 
  -4   2  17     1662.94     1595.55     66.97 o 
  -3   2  17      818.12      720.45     41.94 o 
  -2   2  17       12.64       85.07     20.54 o 
  -1   2  17     5183.73     5278.65    102.95 o 
   0   2  17      717.78      715.34     45.93 o 
   1   2  17     6856.62     6509.13    196.51 o 
   2   2  17       48.48       48.48     30.07 o 
   3   2  17      585.78      519.04     48.89 o 
   4   2  17      215.85      194.06     34.75 o 
   5   2  17       89.02      105.38     34.35 o 
   6   2  17      582.54      776.17     66.83 o 
   7   2  17     2519.03     2654.65    146.67 o 
   8   2  17      245.57      513.60     58.82 o 
 -10   3  17     1535.35     1271.74    216.97 o 
  -9   3  17     1123.79     1079.83    101.49 o 
  -8   3  17     3486.29     3178.12    159.58 o 
  -7   3  17      134.18      230.07     35.23 o 
  -6   3  17     8015.24     7541.25    209.31 o 
  -5   3  17     2569.03     2502.77    110.93 o 
  -4   3  17     1389.20     1350.06     84.70 o 
  -3   3  17       12.37        1.63     34.75 o 
  -2   3  17      228.85      213.53     33.72 o 
  -1   3  17     9095.16     8866.56    126.11 o 
   0   3  17     2146.88     1905.61     90.26 o 
   1   3  17    32132.93    30992.61    333.68 o 
   2   3  17       31.72       21.38     28.76 o 
   3   3  17     6045.58     5534.01    128.63 o 
   4   3  17       59.23       60.79     36.38 o 
   5   3  17      259.00      345.80     49.66 o 
   6   3  17      130.77      181.91     36.62 o 
   7   3  17     1658.53     1763.73     96.95 o 
   8   3  17       29.70      174.40    108.60 o 
  -9   4  17        0.22      215.11     64.03 o 
  -8   4  17       15.86      223.69     69.87 o 
  -7   4  17      115.57      289.62     47.59 o 
  -6   4  17       27.79      148.49     36.44 o 
  -5   4  17     3024.18     2569.73    112.00 o 
  -4   4  17      151.30      134.26     43.55 o 
  -3   4  17     2579.48     2362.15    104.35 o 
  -2   4  17      913.81      954.68     72.54 o 
  -1   4  17     2085.73     2039.36     71.39 o 
   0   4  17     1454.77     1346.48     55.82 o 
   1   4  17     3978.54     3608.44     93.68 o 
   2   4  17     2354.88     2055.57     75.85 o 
   3   4  17     4120.39     4180.51    128.23 o 
   4   4  17     1015.46     1073.55     76.19 o 
   5   4  17      214.65      277.91     40.42 o 
   6   4  17      676.96      820.44     75.37 o 
   7   4  17        7.66      138.05     30.64 o 
   8   4  17      155.30      238.87     41.53 o 
  -9   5  17     1165.78     1357.84    438.88 o 
  -8   5  17      211.90      581.51    134.00 o 
  -7   5  17       92.23      168.01     37.81 o 
  -6   5  17     4486.29     4104.07    146.72 o 
  -5   5  17     1235.02     1287.44     85.88 o 
  -4   5  17    16612.03    15945.54    294.11 o 
  -3   5  17      707.06      689.11     65.74 o 
  -2   5  17      109.79       45.63     39.47 o 
  -1   5  17    11942.50    11947.99    311.60 o 
   0   5  17      193.36      157.66     34.60 o 
   1   5  17      646.08      630.37     61.24 o 
   2   5  17     2941.35     2594.88     92.53 o 
   3   5  17     2063.05     2094.86     96.11 o 
   4   5  17      596.90      608.64     60.81 o 
   5   5  17     3519.16     3595.34    130.50 o 
   6   5  17     4271.24     3724.53    138.18 o 
   7   5  17     1793.56     2180.08    121.24 o 
   8   5  17     1550.85     1618.88    112.35 o 
  -9   6  17      257.23      393.47     60.47 o 
  -8   6  17     1640.36     1903.15    107.18 o 
  -7   6  17     1342.80     1577.04    143.35 o 
  -6   6  17      704.80      857.49     73.81 o 
  -5   6  17       60.49      142.15     46.52 o 
  -4   6  17     4461.37     4214.82    143.59 o 
  -3   6  17     2184.33     2035.08    101.20 o 
  -2   6  17     2059.89     2000.90    102.68 o 
  -1   6  17     2056.75     1972.60     91.69 o 
   0   6  17       21.59       27.15     28.71 o 
   1   6  17        1.00       11.07     24.20 o 
   2   6  17        3.65      -21.58     25.19 o 
   3   6  17      924.47      959.92     68.85 o 
   4   6  17      558.79      531.10     57.08 o 
   5   6  17      136.42      105.51     30.63 o 
   6   6  17     1061.40     1242.71     86.54 o 
   7   6  17     2022.24     2104.04    112.20 o 
   8   6  17      251.95      426.81     67.95 o 
  -9   7  17       73.75      282.32     76.45 o 
  -8   7  17      109.20      267.70     60.86 o 
  -7   7  17      872.79      939.38     80.18 o 
  -6   7  17       74.36      126.21     33.72 o 
  -5   7  17     1408.11     1378.17     92.09 o 
  -4   7  17      392.61      428.91     55.62 o 
  -3   7  17     3826.33     3631.73    132.64 o 
  -2   7  17      427.47      508.87     64.21 o 
  -1   7  17      288.64      302.35     48.70 o 
   0   7  17        0.99        0.31     22.00 o 
   1   7  17     1355.88     1326.33    111.05 o 
   2   7  17     2405.84     2278.19     91.27 o 
   3   7  17      186.55      313.82     43.78 o 
   4   7  17      927.53     1011.11     74.24 o 
   5   7  17       49.25      138.43     32.95 o 
   6   7  17     2193.31     2235.14    113.67 o 
   7   7  17       34.50      144.25    122.21 o 
  -9   8  17     2272.53     2351.01    196.67 o 
  -8   8  17      759.32     1111.59    109.97 o 
  -7   8  17     3669.56     3482.49    169.41 o 
  -6   8  17      851.87     1011.93     83.54 o 
  -5   8  17     1777.25     2073.16    112.72 o 
  -4   8  17      775.20      796.55     72.03 o 
  -3   8  17     4704.95     4661.24    178.11 o 
  -2   8  17     2626.96     2386.77    111.80 o 
  -1   8  17      399.33      299.48     54.36 o 
   0   8  17    19864.62    19178.36    290.84 o 
   1   8  17     1812.61     1658.05     95.14 o 
   2   8  17     8774.26     7783.29    246.93 o 
   3   8  17     1119.47     1369.15     97.13 o 
   4   8  17     4503.18     4414.63    142.89 o 
   5   8  17      451.21      479.98     54.51 o 
   6   8  17     2417.47     2641.67    123.13 o 
   7   8  17      398.42      490.15     44.35 o 
  -8   9  17      480.66      572.85     53.82 o 
  -7   9  17       49.80      143.97     29.89 o 
  -6   9  17       28.85       81.13     25.97 o 
  -5   9  17        6.49       72.00     27.09 o 
  -4   9  17     3231.85     2871.89    124.55 o 
  -3   9  17      102.98      112.49     33.03 o 
  -2   9  17      477.44      622.89     66.23 o 
  -1   9  17      140.97      135.57     48.95 o 
   0   9  17       81.73       68.30     44.75 o 
   1   9  17     1759.03     1818.43    107.73 o 
   2   9  17     2201.84     1828.41    108.07 o 
   3   9  17     1356.85     1330.17     94.93 o 
   4   9  17     1625.51     1450.96    101.72 o 
   5   9  17        0.88      131.13     28.42 o 
   6   9  17      219.06      455.09     48.38 o 
   7   9  17       16.91      176.29     24.17 o 
  -8  10  17      255.59      381.08     83.70 o 
  -7  10  17     5033.74     4786.81    209.40 o 
  -6  10  17       97.39      225.89     40.47 o 
  -5  10  17     4981.01     5078.10    175.59 o 
  -4  10  17      472.10      528.10     58.94 o 
  -3  10  17     9582.10     8640.69    225.20 o 
  -2  10  17     1793.24     1867.45    102.79 o 
  -1  10  17      275.38      286.47     81.31 o 
   0  10  17    14722.19    13606.16    293.37 o 
   1  10  17      876.18      869.81     79.03 o 
   2  10  17    13312.70    11956.22    279.35 o 
   3  10  17       79.10      231.40     61.05 o 
   4  10  17     5613.58     4947.45    221.99 o 
   5  10  17     1282.91     1353.28    152.65 o 
   6  10  17     1165.47     1355.70    102.09 o 
  -7  11  17      509.65      754.50    101.03 o 
  -6  11  17      111.19      215.17    114.89 o 
  -5  11  17      192.33      313.45     59.87 o 
  -4  11  17      139.62      217.78     38.38 o 
  -3  11  17        2.78      111.49     29.35 o 
  -2  11  17      847.74      787.94     71.24 o 
  -1  11  17      119.25      123.51     60.31 o 
   0  11  17        7.96       11.31     28.53 o 
   1  11  17     1818.60     1899.45    111.67 o 
   2  11  17     2761.30     2822.34    167.55 o 
   3  11  17     1047.55     1114.38     92.77 o 
   4  11  17        0.26      257.64     44.82 o 
   5  11  17      857.47     1007.96    135.19 o 
   6  11  17     1521.50     1737.86    113.82 o 
  -7  12  17      499.08      732.75     52.90 o 
  -6  12  17       62.82      296.57     68.35 o 
  -5  12  17     4001.00     3703.04    225.38 o 
  -4  12  17      777.16      804.12     74.62 o 
  -3  12  17      933.16      892.85     78.98 o 
  -2  12  17     3346.03     3370.52    170.84 o 
  -1  12  17     1290.92     1161.76    140.47 o 
   0  12  17     4784.78     4500.54    167.55 o 
   1  12  17        0.91       57.33     26.25 o 
   2  12  17     1583.82     1623.50    132.88 o 
   3  12  17      255.78      311.63     55.54 o 
   4  12  17     1915.73     1716.79    125.76 o 
   5  12  17     1813.58     1937.53    119.27 o 
   6  12  17     2862.45     2462.82    250.84 o 
  -6  13  17     2262.29     2454.97    193.73 o 
  -5  13  17      297.99      427.91     53.48 o 
  -4  13  17     1035.36      938.59     98.09 o 
  -3  13  17     6436.45     5838.43    310.86 o 
  -2  13  17      800.01      886.06    109.38 o 
  -1  13  17      111.87      206.81     61.70 o 
   0  13  17     1262.74     1126.55    148.60 o 
   1  13  17      180.03      331.55     59.21 o 
   2  13  17       11.99       42.88     33.05 o 
   3  13  17     2366.41     2196.35    152.77 o 
   4  13  17       16.59      174.19     37.77 o 
   5  13  17     1752.76     1836.99    116.66 o 
  -6  14  17      918.94      993.51    175.92 o 
  -5  14  17      454.63      550.02     58.51 o 
  -4  14  17     1778.66     1788.58    259.62 o 
  -3  14  17      110.76      227.43     53.04 o 
  -2  14  17      210.63      251.06     55.50 o 
  -1  14  17       14.21      166.63     36.98 o 
   0  14  17       57.14      200.95     37.22 o 
   1  14  17       39.56      171.31     38.53 o 
   2  14  17      103.66      188.68     40.31 o 
   3  14  17      430.28      598.57     78.39 o 
   4  14  17      772.96      675.10     69.50 o 
  -5  15  17      278.00      365.90     37.75 o 
  -4  15  17     4223.80     3688.16    220.18 o 
  -3  15  17     3592.82     3071.68    294.82 o 
  -2  15  17     3161.36     3021.22    164.79 o 
  -1  15  17     1698.04     1793.84    115.96 o 
   0  15  17     2290.66     1969.68    127.38 o 
   1  15  17     1130.83     1145.45     92.36 o 
   2  15  17      141.62      278.92     42.63 o 
   3  15  17     3786.90     3527.54    178.76 o 
  -3  16  17      621.54      843.38    116.92 o 
  -2  16  17       90.38      436.41    106.54 o 
  -1  16  17      551.96      782.69     69.58 o 
   0  16  17      619.92      760.45     66.96 o 
   1  16  17        5.66      246.38     52.16 o 
   2  16  17      316.83      370.81     44.94 o 
 -10   0  18     1772.27     2229.54    271.06 o 
  -9   0  18      611.12      606.21    154.23 o 
  -8   0  18     2839.37     2563.71    286.05 o 
  -7   0  18      311.65      192.24    117.68 o 
  -6   0  18      431.15      428.04    145.34 o 
  -5   0  18      357.46      454.95    100.87 o 
  -4   0  18    10288.22    10081.27    220.45 o 
  -3   0  18     4121.63     4411.00    113.13 o 
  -2   0  18    17465.51    17731.22    313.19 o 
  -1   0  18     3212.72     3613.26    129.64 o 
   0   0  18     9908.35     9336.84    214.16 o 
   1   0  18      736.41      563.36     66.75 o 
   2   0  18     6373.42     5482.27    173.70 o 
   3   0  18     4316.65     3939.23    182.85 o 
   4   0  18     3451.89     3191.30    144.20 o 
   5   0  18     5752.88     5239.53    188.64 o 
   6   0  18     2088.76     2193.51    182.03 o 
   7   0  18     1944.13     2216.29    188.69 o 
   8   0  18       35.64      182.28    131.39 o 
 -10   1  18       20.35       78.90    143.15 o 
  -9   1  18     4455.28     3936.38    241.95 o 
  -8   1  18     2328.62     2196.63    296.59 o 
  -7   1  18     6983.50     6499.32    217.06 o 
  -6   1  18     3516.48     3343.79    185.36 o 
  -5   1  18     4792.57     4524.43    167.58 o 
  -4   1  18    10233.19     9983.80    185.68 o 
  -3   1  18      207.10      222.67     33.63 o 
  -2   1  18    15928.05    13924.87    473.65 o 
  -1   1  18     8625.53     8440.31    207.38 o 
   0   1  18    29810.02    29670.66    320.29 o 
   1   1  18       71.26      104.31     31.46 o 
   2   1  18     3602.64     3174.83     94.02 o 
   3   1  18    13470.10    12392.42    224.37 o 
   4   1  18     2773.00     2630.17     92.51 o 
   5   1  18     4556.24     4093.49    135.60 o 
   6   1  18     1788.71     1629.55    111.32 o 
   7   1  18     3730.08     3239.88    154.10 o 
   8   1  18       42.24      178.79     29.51 o 
 -10   2  18      514.04      584.53    171.96 o 
  -9   2  18      663.59      699.62    116.78 o 
  -8   2  18      100.60      349.04     45.97 o 
  -7   2  18       32.19       88.92     34.10 o 
  -6   2  18      680.67      657.72     62.69 o 
  -5   2  18       31.73       53.50     37.28 o 
  -4   2  18     3739.38     3481.20    122.40 o 
  -3   2  18      171.28      178.54     42.88 o 
  -2   2  18     2433.65     2448.90     94.16 o 
  -1   2  18     2642.72     2845.90     77.73 o 
   0   2  18      906.26      810.64     49.91 o 
   1   2  18     2836.16     2766.86     96.13 o 
   2   2  18     1006.46      848.83     57.04 o 
   3   2  18     6122.22     5633.58    162.61 o 
   4   2  18     1222.04     1285.78     81.73 o 
   5   2  18     1289.36     1218.19     85.86 o 
   6   2  18       47.46      178.20     33.70 o 
   7   2  18      337.36      539.44     83.02 o 
   8   2  18      140.36      233.82     44.56 o 
  -9   3  18     1322.74     1384.89    149.51 o 
  -8   3  18      999.30     1104.45    107.82 o 
  -7   3  18     2532.56     2383.19    137.40 o 
  -6   3  18      769.78      868.15     88.91 o 
  -5   3  18    14343.07    13478.46    266.11 o 
  -4   3  18     9304.97     8927.12    204.19 o 
  -3   3  18      488.70      671.65     72.24 o 
  -2   3  18     2709.01     2492.27     91.36 o 
  -1   3  18      197.83      250.84     33.60 o 
   0   3  18      286.97      322.78     34.06 o 
   1   3  18      144.65      125.49     32.27 o 
   2   3  18     3419.67     3111.77     92.57 o 
   3   3  18      195.07      239.28     37.91 o 
   4   3  18     5702.73     5484.13    153.77 o 
   5   3  18      804.47      859.68     80.38 o 
   6   3  18     1454.25     1513.50     92.52 o 
   7   3  18      963.31     1112.42     98.35 o 
   8   3  18       83.85      231.20     52.30 o 
  -9   4  18       18.24      160.33     70.90 o 
  -8   4  18     8257.51     7320.32    252.08 o 
  -7   4  18     1210.75     1390.63     91.85 o 
  -6   4  18     7343.21     6677.89    188.15 o 
  -5   4  18     1458.15     1689.30     95.56 o 
  -4   4  18     1454.43     1312.29     86.34 o 
  -3   4  18     1025.36      987.84     90.27 o 
  -2   4  18        5.74       25.37     43.06 o 
  -1   4  18     4388.58     4205.68    113.96 o 
   0   4  18     4040.50     3844.35     91.76 o 
   1   4  18     3378.28     3174.14     89.80 o 
   2   4  18     2443.40     2366.27     81.11 o 
   3   4  18     1744.82     1805.77     90.75 o 
   4   4  18      280.67      216.89     45.14 o 
   5   4  18     6171.40     5604.28    163.84 o 
   6   4  18     2214.16     2315.79    114.46 o 
   7   4  18      197.60      313.39     41.85 o 
   8   4  18     1158.90     1148.80     99.75 o 
  -9   5  18      652.71      705.91     93.11 o 
  -8   5  18      197.44      234.25     47.10 o 
  -7   5  18      140.16      235.02     38.19 o 
  -6   5  18     2210.88     2174.17    107.94 o 
  -5   5  18     8025.47     7108.77    192.36 o 
  -4   5  18      912.35      930.94     74.18 o 
  -3   5  18      245.96      160.31     51.56 o 
  -2   5  18      333.78      258.19     54.67 o 
  -1   5  18        6.35       -0.16     33.30 o 
   0   5  18      668.76      632.12     62.66 o 
   1   5  18     4241.93     3816.40     98.20 o 
   2   5  18     1860.03     1606.00    114.59 o 
   3   5  18     3839.73     3388.76    117.71 o 
   4   5  18     3146.52     2988.18    116.23 o 
   5   5  18      689.92      683.73     64.93 o 
   6   5  18      597.81      684.24     66.80 o 
   7   5  18      549.28      792.14    112.44 o 
   8   5  18      149.72      263.20     41.52 o 
  -9   6  18     1406.02     1525.90    299.33 o 
  -8   6  18     5683.95     4953.18    208.97 o 
  -7   6  18     3720.90     3741.64    146.57 o 
  -6   6  18     1389.00     1616.89    100.09 o 
  -5   6  18     2404.90     2356.45    112.56 o 
  -4   6  18        9.03      157.81     36.58 o 
  -3   6  18     5474.71     5238.78    161.81 o 
  -2   6  18       86.32       54.62     41.22 o 
  -1   6  18     9589.32     8658.97    181.54 o 
   0   6  18     3073.60     2949.13     90.77 o 
   1   6  18     1446.46     1336.59     84.58 o 
   2   6  18     5073.04     4764.02    133.13 o 
   3   6  18      338.51      362.43     48.55 o 
   4   6  18     4763.12     4444.21    140.84 o 
   5   6  18      595.70      693.70     70.64 o 
   6   6  18     1504.12     1576.96     98.26 o 
   7   6  18        1.02      176.92     39.19 o 
   8   6  18      346.57      407.65     58.35 o 
  -9   7  18       22.55      145.22     93.68 o 
  -8   7  18       91.85      268.94     40.21 o 
  -7   7  18      785.70      946.80     79.83 o 
  -6   7  18      400.86      433.29     56.73 o 
  -5   7  18      374.66      404.61     54.01 o 
  -4   7  18      107.80      110.02     33.98 o 
  -3   7  18     2050.89     2082.06    110.08 o 
  -2   7  18      665.36      693.20    112.85 o 
  -1   7  18     2598.97     2664.89    106.27 o 
   0   7  18     2878.39     2676.44    103.32 o 
   1   7  18     1325.99     1433.47    126.33 o 
   2   7  18     3480.18     3284.00    137.18 o 
   3   7  18     1208.16     1395.24     81.56 o 
   4   7  18       43.01      131.60     30.99 o 
   5   7  18      636.02      664.53     63.28 o 
   6   7  18      366.36      465.15     54.85 o 
   7   7  18        4.29      115.83     27.09 o 
  -8   8  18       34.63       92.31     21.73 o 
  -7   8  18     1544.49     1490.85     96.68 o 
  -6   8  18       35.06      120.40     34.78 o 
  -5   8  18      229.13      293.60     48.11 o 
  -4   8  18       32.40       24.07     22.81 o 
  -3   8  18     2583.53     2463.84    116.54 o 
  -2   8  18     1094.82     1051.43     81.27 o 
  -1   8  18     5035.79     4752.09    139.25 o 
   0   8  18      508.04      577.48     62.13 o 
   1   8  18       82.12       79.85     49.97 o 
   2   8  18      161.01      220.10     47.16 o 
   3   8  18      351.20      357.86     56.87 o 
   4   8  18     8372.56     7635.42    339.37 o 
   5   8  18        2.00       93.08     24.53 o 
   6   8  18      305.49      437.74     51.03 o 
   7   8  18       17.52      189.22     47.26 o 
  -8   9  18      365.16      566.76     51.92 o 
  -7   9  18       30.03       74.87     26.38 o 
  -6   9  18      423.06      655.80     69.75 o 
  -5   9  18      912.47      965.33     81.16 o 
  -4   9  18     1132.32     1129.20     86.16 o 
  -3   9  18     6623.77     5646.66    177.07 o 
  -2   9  18       17.42       36.95     27.77 o 
  -1   9  18     1272.98     1276.98     81.82 o 
   0   9  18     2402.67     2286.67    123.49 o 
   1   9  18      562.36      433.63     76.22 o 
   2   9  18      153.46      235.88     48.59 o 
   3   9  18      741.33      796.60     78.18 o 
   4   9  18      537.85      611.43     72.96 o 
   5   9  18       13.35      126.98     39.56 o 
   6   9  18      176.97      306.01     39.79 o 
   7   9  18     1010.86     1081.93     73.48 o 
  -8  10  18       13.16      105.74    107.39 o 
  -7  10  18      128.57      339.04     65.70 o 
  -6  10  18       21.33       74.09     28.98 o 
  -5  10  18       14.37      105.90     29.36 o 
  -4  10  18       89.61      124.26     29.79 o 
  -3  10  18      570.89      556.33     64.81 o 
  -2  10  18      291.27      227.60     45.46 o 
  -1  10  18     1657.09     1535.28    105.65 o 
   0  10  18        1.94       -0.81     35.41 o 
   1  10  18     1636.57     1578.01    123.97 o 
   2  10  18     1297.88     1075.64    108.03 o 
   3  10  18      768.20      795.63     79.21 o 
   4  10  18      627.06      858.14     82.41 o 
   5  10  18      617.12      658.46     70.96 o 
   6  10  18       56.37      204.27     73.21 o 
  -7  11  18      992.89     1204.30     99.90 o 
  -6  11  18      353.35      520.48     64.21 o 
  -5  11  18     1225.08     1256.22     91.15 o 
  -4  11  18      635.50      887.36     88.91 o 
  -3  11  18      465.07      477.40     60.32 o 
  -2  11  18     1075.17     1101.86     81.68 o 
  -1  11  18     3628.22     3276.09    144.49 o 
   0  11  18       31.71       60.48     31.63 o 
   1  11  18     1830.49     1979.75    115.30 o 
   2  11  18     1454.16     1347.00    121.13 o 
   3  11  18      244.14      360.19     50.51 o 
   4  11  18      119.79      221.78     57.08 o 
   5  11  18      503.75      610.62     66.17 o 
   6  11  18       62.68      241.79     36.57 o 
  -7  12  18      810.32      933.89     85.62 o 
  -6  12  18       63.97      242.50     46.19 o 
  -5  12  18      244.03      438.05     77.92 o 
  -4  12  18      600.60      732.90     74.44 o 
  -3  12  18     2931.56     2842.72    130.70 o 
  -2  12  18        1.99      107.58     39.18 o 
  -1  12  18      653.93      754.72     85.09 o 
   0  12  18      510.82      419.84     59.03 o 
   1  12  18      725.89      800.43     78.37 o 
   2  12  18      880.30     1025.39    106.98 o 
   3  12  18       81.02      166.62     58.99 o 
   4  12  18     1933.17     2125.14    118.62 o 
   5  12  18      915.89     1032.35    104.27 o 
  -6  13  18       13.69      197.63     34.23 o 
  -5  13  18      846.29      937.62     90.35 o 
  -4  13  18       13.21      220.40     50.03 o 
  -3  13  18     2750.77     2746.20    158.87 o 
  -2  13  18     1470.62     1488.16    122.50 o 
  -1  13  18     1902.00     1892.31    119.24 o 
   0  13  18       22.20      108.02     35.51 o 
   1  13  18      960.53     1120.20     91.38 o 
   2  13  18      507.46      456.65     72.33 o 
   3  13  18     3747.80     3575.26    189.77 o 
   4  13  18      327.40      413.55    140.43 o 
   5  13  18      418.79      792.00     60.16 o 
  -5  14  18      585.64      927.91    106.05 o 
  -4  14  18      418.32      680.11    223.06 o 
  -3  14  18     3029.21     3170.61    222.69 o 
  -2  14  18      629.67      578.41     79.78 o 
  -1  14  18     1302.27     1422.59    104.79 o 
   0  14  18       65.63      178.51     45.56 o 
   1  14  18      314.12      421.47     50.06 o 
   2  14  18       82.97      182.49     55.79 o 
   3  14  18        2.39        8.41     38.62 o 
   4  14  18      569.96      790.11     75.89 o 
  -4  15  18       49.96      379.73    113.42 o 
  -3  15  18       93.77      157.89     93.20 o 
  -2  15  18      230.45      385.33     87.98 o 
  -1  15  18      589.03      689.71     99.93 o 
   0  15  18      182.29      170.11     54.57 o 
   1  15  18       47.93      204.42     51.96 o 
   2  15  18       78.72      183.42     81.08 o 
   3  15  18      911.49      936.13     88.40 o 
  -3  16  18        9.62      181.36     39.96 o 
  -2  16  18       52.98      300.47     43.59 o 
  -1  16  18      168.73      330.50     58.40 o 
   0  16  18      149.10      343.39     30.49 o 
   1  16  18       25.69      155.21     54.70 o 
  -9   1  19      381.89      495.00    166.96 o 
  -8   1  19      367.95      518.68    105.46 o 
  -7   1  19     2559.20     2344.44    195.42 o 
  -6   1  19      620.86      642.08     74.69 o 
  -5   1  19       18.79      101.90     59.31 o 
  -4   1  19       65.34      102.23     37.21 o 
  -3   1  19       10.91       69.63     25.81 o 
  -2   1  19      577.75      574.78     42.60 o 
  -1   1  19      805.79      689.66     46.87 o 
   0   1  19     2126.65     2369.60     78.47 o 
   1   1  19      338.95      398.47     42.47 o 
   2   1  19     2687.31     2425.83     84.89 o 
   3   1  19      228.21      249.65     40.84 o 
   4   1  19       63.58      109.32     29.53 o 
   5   1  19      254.86      320.15     44.08 o 
   6   1  19      286.76      343.51     55.33 o 
   7   1  19      261.05      307.36     51.00 o 
   8   1  19      169.08      273.59     33.67 o 
  -9   2  19     1137.85     1092.69    142.76 o 
  -8   2  19        9.99      129.94     63.06 o 
  -7   2  19     2534.80     2231.62    150.69 o 
  -6   2  19     1134.86     1158.01    111.97 o 
  -5   2  19     9803.58     9325.66    213.49 o 
  -4   2  19     1125.24     1087.92     77.11 o 
  -3   2  19     3683.31     3460.37    154.57 o 
  -2   2  19        3.80        9.69     25.91 o 
  -1   2  19      244.57      320.44     49.71 o 
   0   2  19     8495.22     8150.94    155.73 o 
   1   2  19     2579.50     2359.25     92.03 o 
   2   2  19     7325.12     6843.34    150.15 o 
   3   2  19     2610.20     2389.94     86.92 o 
   4   2  19     4898.02     4412.97    138.46 o 
   5   2  19     1470.21     1406.46     85.94 o 
   6   2  19     2649.57     2438.85    112.70 o 
   7   2  19      784.07      908.28     89.04 o 
   8   2  19     4430.79     3948.00    169.92 o 
  -9   3  19      225.76      254.19     67.25 o 
  -8   3  19        0.94      143.29     78.25 o 
  -7   3  19     2463.59     2673.10    146.38 o 
  -6   3  19     2472.19     2475.28    111.49 o 
  -5   3  19      337.30      452.91     55.42 o 
  -4   3  19     1195.56     1257.58     85.09 o 
  -3   3  19      745.62      666.98     65.74 o 
  -2   3  19      131.99       92.11     38.12 o 
  -1   3  19      512.66      492.10     44.72 o 
   0   3  19     7996.19     7291.82    147.91 o 
   1   3  19     2981.66     2904.72     88.61 o 
   2   3  19     8882.05     8551.28    157.93 o 
   3   3  19      146.02      151.68     32.46 o 
   4   3  19       25.58       26.88     32.21 o 
   5   3  19      289.28      376.45     50.82 o 
   6   3  19       21.52      129.88     32.52 o 
   7   3  19      446.58      476.84     66.34 o 
   8   3  19        0.09      270.89     31.21 o 
  -9   4  19       32.91       91.57     49.01 o 
  -8   4  19      192.68      249.03     48.84 o 
  -7   4  19     1433.89     1459.88    114.94 o 
  -6   4  19      134.63      215.33     43.03 o 
  -5   4  19     4874.69     4564.91    149.45 o 
  -4   4  19      244.16      226.59     47.65 o 
  -3   4  19     3831.62     3666.08    131.17 o 
  -2   4  19     1520.64     1659.79     84.13 o 
  -1   4  19      916.36      884.80     52.29 o 
   0   4  19     7931.38     7404.91    232.40 o 
   1   4  19     8714.63     8006.58    147.93 o 
   2   4  19     6020.49     5595.63    166.27 o 
   3   4  19        1.57       30.29     43.56 o 
   4   4  19     4043.20     3524.16    150.85 o 
   5   4  19     1079.73     1141.02     80.57 o 
   6   4  19     9118.99     8044.57    233.05 o 
   7   4  19       53.02      191.64     39.31 o 
   8   4  19     2278.80     2235.53    135.44 o 
  -9   5  19        2.39      127.99     31.03 o 
  -8   5  19        1.96       80.33     37.72 o 
  -7   5  19      605.63      738.15     85.86 o 
  -6   5  19      382.92      402.33     52.79 o 
  -5   5  19     2535.44     2486.14    114.27 o 
  -4   5  19      412.01      377.10     49.27 o 
  -3   5  19     7011.96     6588.69    181.29 o 
  -2   5  19      255.48      256.08     49.01 o 
  -1   5  19       44.20       90.21     38.70 o 
   0   5  19       20.12        4.64     30.42 o 
   1   5  19      583.61      533.62     53.59 o 
   2   5  19      373.34      508.60     82.67 o 
   3   5  19     4836.02     4640.99    139.05 o 
   4   5  19      191.82      288.64     46.54 o 
   5   5  19        4.98      102.62     28.34 o 
   6   5  19      206.05      342.83     43.02 o 
   7   5  19      683.92      783.83     71.40 o 
  -9   6  19       13.13      263.47     74.56 o 
  -8   6  19      263.19      300.80     72.57 o 
  -7   6  19      280.70      381.65     49.38 o 
  -6   6  19     1080.82     1204.45     87.10 o 
  -5   6  19        6.86       48.41     34.20 o 
  -4   6  19      244.29      305.72     48.54 o 
  -3   6  19     1684.27     1846.62    104.30 o 
  -2   6  19     4644.73     4420.40    147.52 o 
  -1   6  19        5.83      -12.27     33.29 o 
   0   6  19     1683.22     1758.34     87.00 o 
   1   6  19     2942.05     2671.40    112.99 o 
   2   6  19       50.99      104.07     39.34 o 
   3   6  19      881.53      857.18     67.93 o 
   4   6  19      351.55      458.12     52.41 o 
   5   6  19     1459.83     1667.04    113.76 o 
   6   6  19     1569.75     1774.52    103.83 o 
   7   6  19     2175.28     2233.25    113.73 o 
  -9   7  19     1609.30     1451.48    140.13 o 
  -8   7  19      268.20      387.02     67.99 o 
  -7   7  19     1416.45     1760.54    108.53 o 
  -6   7  19      611.49      796.04     78.91 o 
  -5   7  19     4159.81     3531.36    140.28 o 
  -4   7  19     1135.29     1170.25     84.53 o 
  -3   7  19     2684.49     2459.65    114.52 o 
  -2   7  19       91.79       94.56     41.08 o 
  -1   7  19     5394.54     5011.85    142.23 o 
   0   7  19     1549.39     1515.98     83.74 o 
   1   7  19     3192.90     2488.82    364.75 o 
   2   7  19      670.33      846.58     78.51 o 
   3   7  19     7709.40     7187.72    214.08 o 
   4   7  19     3054.39     3119.26    119.79 o 
   5   7  19      680.30      791.29     74.37 o 
   6   7  19      987.76     1100.71     95.95 o 
   7   7  19      530.71      610.86     51.23 o 
  -8   8  19      630.94      735.45     67.89 o 
  -7   8  19      305.94      432.04     51.14 o 
  -6   8  19      879.30     1058.31     83.80 o 
  -5   8  19     1202.89     1284.57     90.46 o 
  -4   8  19      740.63      823.98     72.23 o 
  -3   8  19     2887.19     2734.72    123.44 o 
  -2   8  19     2683.64     2492.71    115.25 o 
  -1   8  19      399.22      370.62     54.21 o 
   0   8  19     3076.85     2872.43    130.55 o 
   1   8  19     1089.55     1089.55    109.82 o 
   2   8  19       45.28       70.33     32.58 o 
   3   8  19     1410.75     1378.66     98.41 o 
   4   8  19       17.40      158.21     36.39 o 
   5   8  19        4.02      150.31     53.74 o 
   6   8  19       15.28       89.26     35.06 o 
   7   8  19      233.35      435.93     67.49 o 
  -8   9  19     1704.81     1646.77    117.16 o 
  -7   9  19      554.13      647.57     70.92 o 
  -6   9  19     2545.13     2428.69    142.19 o 
  -5   9  19        5.52       52.57     26.73 o 
  -4   9  19     3716.08     3288.50    135.87 o 
  -3   9  19      609.52      715.18    116.99 o 
  -2   9  19     3980.24     3672.53    141.32 o 
  -1   9  19     9237.21     8458.12    192.81 o 
   0   9  19      168.59      141.33     49.20 o 
   1   9  19     9518.74     8750.33    278.43 o 
   2   9  19        5.48      106.38     32.64 o 
   3   9  19     6108.01     5545.28    297.73 o 
   4   9  19      166.75      269.70     51.15 o 
   5   9  19     5339.24     4810.25    206.49 o 
   6   9  19        9.90      279.82     52.57 o 
  -8  10  19     1032.37     1281.23    102.91 o 
  -7  10  19      384.28      484.03     64.07 o 
  -6  10  19      605.38      708.50     81.83 o 
  -5  10  19       56.20      193.43     35.44 o 
  -4  10  19     1232.09     1385.39    110.09 o 
  -3  10  19      172.28      158.42     38.14 o 
  -2  10  19        7.24       72.92     29.52 o 
  -1  10  19     1103.16     1193.83     95.23 o 
   0  10  19     2418.61     2230.48    124.25 o 
   1  10  19     2780.59     2867.12    159.49 o 
   2  10  19     2060.42     1736.34    134.63 o 
   3  10  19     6502.78     5638.51    249.57 o 
   4  10  19        1.26      148.04     68.40 o 
   5  10  19       24.00      103.82     42.04 o 
   6  10  19       52.16      208.50     52.38 o 
  -7  11  19     1024.05     1324.73    108.51 o 
  -6  11  19     5914.15     4962.25    212.69 o 
  -5  11  19       99.64      229.72     34.75 o 
  -4  11  19     5096.27     4734.23    212.59 o 
  -3  11  19      593.31      580.28     63.80 o 
  -2  11  19     1713.55     1681.22    126.92 o 
  -1  11  19     6397.32     5926.52    195.30 o 
   0  11  19      635.47      568.98     72.46 o 
   1  11  19     6015.46     5087.31    229.18 o 
   2  11  19        3.72      108.53     33.31 o 
   3  11  19     1632.76     1443.67    125.20 o 
   4  11  19       54.91      113.88     39.46 o 
   5  11  19     7945.02     7279.46    307.39 o 
   6  11  19     1360.91     1429.25    223.73 o 
  -7  12  19      284.83      389.78     99.11 o 
  -6  12  19      209.07      407.01     77.41 o 
  -5  12  19        6.24      161.43     64.98 o 
  -4  12  19     5654.71     4795.30    174.89 o 
  -3  12  19      183.97      325.71     42.35 o 
  -2  12  19      552.21      716.56     87.38 o 
  -1  12  19       81.16      189.75     46.54 o 
   0  12  19      573.14      595.16     84.83 o 
   1  12  19      540.64      434.21     72.97 o 
   2  12  19     3369.94     3129.87    176.86 o 
   3  12  19      165.70      347.37     56.76 o 
   4  12  19     2282.14     2149.38    157.30 o 
   5  12  19        6.17      421.76     57.75 o 
  -6  13  19     1676.02     1864.54    108.50 o 
  -5  13  19     2725.27     2400.21    460.93 o 
  -4  13  19      694.85      717.65     77.60 o 
  -3  13  19     1181.48     1511.74    128.15 o 
  -2  13  19      309.28      567.85     77.54 o 
  -1  13  19     1978.67     2119.78    175.59 o 
   0  13  19      486.59      619.78     68.54 o 
   1  13  19      145.36      216.67     44.29 o 
   2  13  19       26.26      158.37     41.75 o 
   3  13  19       25.01      175.01     97.64 o 
   4  13  19     1545.12     1273.57    113.48 o 
  -5  14  19      239.02      552.66    160.33 o 
  -4  14  19      861.04      887.45    119.85 o 
  -3  14  19     2106.99     2184.54    146.31 o 
  -2  14  19     1706.32     1931.18    220.79 o 
  -1  14  19     2662.33     2723.01    164.26 o 
   0  14  19     1808.16     1975.61    123.11 o 
   1  14  19      289.77      501.70     70.51 o 
   2  14  19     1990.96     1933.02    143.70 o 
   3  14  19     1150.85     1093.11    139.85 o 
  -4  15  19      992.31     1307.46    333.32 o 
  -3  15  19      884.05     1109.17    188.22 o 
  -2  15  19      570.25      656.67    100.85 o 
  -1  15  19      263.66      334.61     39.39 o 
   0  15  19        6.83      160.54     39.63 o 
   1  15  19      219.38      348.87     65.55 o 
   2  15  19        8.43      126.35     89.36 o 
  -2  16  19     1637.32     1442.79    202.48 o 
  -1  16  19     5973.86     5698.51    202.32 o 
   0  16  19     3537.36     3372.87    217.04 o 
  -9   0  20      847.47      813.07    173.97 o 
  -8   0  20     1708.66     1880.26    254.49 o 
  -7   0  20     1166.84      925.03    183.35 o 
  -6   0  20     8568.96     8009.95    465.13 o 
  -5   0  20     5251.46     4971.72    353.66 o 
  -4   0  20      442.25      285.68    124.38 o 
  -3   0  20    20681.96    20012.23    575.30 o 
  -2   0  20    10997.12    10962.97    241.47 o 
  -1   0  20    29254.02    29173.76    571.58 o 
   0   0  20     7318.18     7494.85    199.65 o 
   1   0  20    22397.19    21105.49    405.40 o 
   2   0  20     7547.69     7482.10    212.22 o 
   3   0  20     1843.72     1900.97    128.64 o 
   4   0  20     1726.60     1871.54    116.85 o 
   5   0  20     2818.26     2639.26    193.31 o 
   6   0  20       27.84      140.46     51.22 o 
   7   0  20      895.31     1105.04    250.72 o 
   8   0  20     5105.37     4852.62    487.79 o 
  -9   1  20      246.91      343.80     79.12 o 
  -8   1  20       13.89       46.76     55.94 o 
  -7   1  20      450.77      496.64    100.80 o 
  -6   1  20      122.06      139.55     72.76 o 
  -5   1  20       77.55      167.86     72.85 o 
  -4   1  20      547.74      538.14     68.41 o 
  -3   1  20     4980.87     4665.80    118.36 o 
  -2   1  20      124.73      124.03     24.96 o 
  -1   1  20       30.96       32.51     26.21 o 
   0   1  20     1808.51     1750.13     71.01 o 
   1   1  20      145.04      116.48     33.86 o 
   2   1  20       83.09       85.89     31.76 o 
   3   1  20     8225.35     7746.76    218.30 o 
   4   1  20      158.93      227.83     36.79 o 
   5   1  20      235.25      233.76     39.90 o 
   6   1  20       29.52       80.57     50.92 o 
   7   1  20      138.33      236.79     43.37 o 
   8   1  20     1209.05     1217.35     99.25 o 
  -9   2  20      544.21      654.26    115.80 o 
  -8   2  20     3025.46     3365.59    228.55 o 
  -7   2  20      620.34      604.32    111.17 o 
  -6   2  20     3438.80     3274.49    150.58 o 
  -5   2  20     3815.63     3194.69    122.24 o 
  -4   2  20      118.77      116.17     37.65 o 
  -3   2  20     8161.45     7940.07    163.72 o 
  -2   2  20     1101.35     1129.31     58.28 o 
  -1   2  20     5196.00     5190.30    131.30 o 
   0   2  20      223.75      359.67     40.18 o 
   1   2  20     9216.78     8717.57    178.20 o 
   2   2  20     5220.12     4878.54    120.28 o 
   3   2  20     3430.83     2953.30     96.36 o 
   4   2  20      641.21      611.39     59.86 o 
   5   2  20     1020.71     1039.55     74.69 o 
   6   2  20     2582.83     2346.04    110.10 o 
   7   2  20      583.34      619.52     77.78 o 
   8   2  20     1599.42     1485.38    162.95 o 
  -9   3  20      201.22      262.14     67.19 o 
  -8   3  20       29.77      221.42     68.55 o 
  -7   3  20     5695.01     4890.26    195.07 o 
  -6   3  20      624.46      786.90     83.49 o 
  -5   3  20     4153.89     4124.24    141.35 o 
  -4   3  20     1048.88      999.57     77.77 o 
  -3   3  20      436.67      528.39     83.70 o 
  -2   3  20      114.69      136.00     35.47 o 
  -1   3  20      370.45      332.15     44.61 o 
   0   3  20       14.57       60.33     22.94 o 
   1   3  20        9.79       47.83     29.48 o 
   2   3  20     1109.40     1145.44     64.23 o 
   3   3  20        6.64       57.27     31.79 o 
   4   3  20     2015.64     1866.44     95.73 o 
   5   3  20     2098.74     1994.66    102.50 o 
   6   3  20     1319.28     1458.08    110.87 o 
   7   3  20      399.42      552.84    133.85 o 
   8   3  20       51.01      212.01     98.41 o 
  -9   4  20      206.07      178.55     52.21 o 
  -8   4  20     1421.35     1623.89    122.53 o 
  -7   4  20      669.84      752.19     84.43 o 
  -6   4  20     1717.60     1600.40     89.54 o 
  -5   4  20      527.66      507.09     57.93 o 
  -4   4  20     3898.71     3806.32    134.85 o 
  -3   4  20       25.33       77.64     38.69 o 
  -2   4  20      424.49      447.24     51.09 o 
  -1   4  20      251.01      236.34     44.60 o 
   0   4  20       34.37       16.43     33.78 o 
   1   4  20     1125.60     1199.52     61.15 o 
   2   4  20      594.48      737.26     75.60 o 
   3   4  20     4779.24     4373.63    172.15 o 
   4   4  20       38.40      106.08     30.01 o 
   5   4  20     5141.61     4771.90    153.72 o 
   6   4  20     1471.65     1501.71     93.99 o 
   7   4  20      149.92      336.84     42.59 o 
  -9   5  20      945.06     1132.25    104.26 o 
  -8   5  20      524.28      574.56     75.78 o 
  -7   5  20    10883.29    10231.13    257.39 o 
  -6   5  20     1056.23     1238.83    149.78 o 
  -5   5  20     1684.68     1881.64    107.10 o 
  -4   5  20     7166.64     6956.17    188.50 o 
  -3   5  20      858.08      931.85     76.16 o 
  -2   5  20      751.57      768.29     65.43 o 
  -1   5  20        6.34      -28.21     28.21 o 
   0   5  20     4684.65     4379.71    123.95 o 
   1   5  20     2814.06     2632.92     99.42 o 
   2   5  20    11034.43    10379.23    245.92 o 
   3   5  20     6045.19     5558.15    154.84 o 
   4   5  20     3280.65     2967.33    117.48 o 
   5   5  20     5305.22     4769.03    211.24 o 
   6   5  20     2347.42     2401.21    116.55 o 
   7   5  20      524.98      507.28     68.06 o 
  -9   6  20        0.21      143.43     34.15 o 
  -8   6  20      125.76      211.94     67.24 o 
  -7   6  20       98.94      231.28     36.04 o 
  -6   6  20       46.97      144.38     28.14 o 
  -5   6  20      879.90     1089.01     81.84 o 
  -4   6  20     3023.79     2630.63    115.30 o 
  -3   6  20      628.45      635.82     66.93 o 
  -2   6  20     3333.37     2951.88    110.53 o 
  -1   6  20      544.84      594.22     60.97 o 
   0   6  20     1108.29     1018.75     81.44 o 
   1   6  20      908.44      923.16     97.63 o 
   2   6  20      732.37      699.41     74.25 o 
   3   6  20      410.69      456.77     50.22 o 
   4   6  20      780.06      841.24     68.63 o 
   5   6  20       42.34      119.75     34.43 o 
   6   6  20       30.74      199.44     30.52 o 
   7   6  20      401.45      521.03     47.81 o 
  -8   7  20      375.42      579.73    186.55 o 
  -7   7  20      998.25     1239.17     90.44 o 
  -6   7  20      412.02      500.94     60.52 o 
  -5   7  20       45.40       91.75     27.07 o 
  -4   7  20     1905.40     1981.63    108.87 o 
  -3   7  20     2848.20     2532.01    117.66 o 
  -2   7  20    18174.07    16837.33    361.04 o 
  -1   7  20      378.39      314.10     55.73 o 
   0   7  20    14400.71    12966.91    249.12 o 
   1   7  20       38.02       99.95     27.24 o 
   2   7  20     2828.96     2651.52    126.42 o 
   3   7  20     2826.19     2841.75    133.82 o 
   4   7  20     4018.52     3512.22    150.01 o 
   5   7  20      479.69      564.84     58.20 o 
   6   7  20      690.43      865.77    118.82 o 
   7   7  20      608.76      732.67     74.51 o 
  -8   8  20      384.72      724.08    131.56 o 
  -7   8  20      119.10      192.10     38.95 o 
  -6   8  20      126.63      250.26     38.64 o 
  -5   8  20      345.37      490.00     60.91 o 
  -4   8  20       10.62       88.44     32.21 o 
  -3   8  20     1071.96     1019.32     82.26 o 
  -2   8  20      396.20      426.27     70.58 o 
  -1   8  20       20.21       20.23     33.12 o 
   0   8  20     1278.78     1348.99     96.55 o 
   1   8  20     4154.34     3477.54    177.19 o 
   2   8  20     1181.73     1045.78     84.86 o 
   3   8  20     2135.51     1969.42    114.34 o 
   4   8  20      477.39      573.92     69.11 o 
   5   8  20     1280.09     1469.77    111.98 o 
   6   8  20      494.33      766.96     85.07 o 
  -8   9  20      182.23      426.64     49.10 o 
  -7   9  20      225.70      274.69     56.30 o 
  -6   9  20      177.39      269.89     39.68 o 
  -5   9  20     1107.73     1042.32     85.30 o 
  -4   9  20      207.53      206.58     40.84 o 
  -3   9  20      729.23      688.74     70.03 o 
  -2   9  20    15787.78    15218.71    309.94 o 
  -1   9  20      147.48      191.96     48.43 o 
   0   9  20      143.77      151.55     46.68 o 
   1   9  20      313.01      387.35     74.83 o 
   2   9  20        7.95      147.47     40.71 o 
   3   9  20      243.68      317.23     51.42 o 
   4   9  20     1886.03     1842.29    118.62 o 
   5   9  20      190.04      352.79     67.52 o 
   6   9  20       21.38      229.93     55.25 o 
  -7  10  20        3.78      196.95     25.80 o 
  -6  10  20      673.03      963.62     77.38 o 
  -5  10  20     3330.42     3037.91    137.47 o 
  -4  10  20      232.21      338.18     52.90 o 
  -3  10  20       93.38      168.24     37.15 o 
  -2  10  20      662.67      835.05     82.19 o 
  -1  10  20       81.46       81.25     44.08 o 
   0  10  20        5.42       60.81     36.75 o 
   1  10  20     2872.42     2658.22    166.03 o 
   2  10  20        3.80      141.48     42.29 o 
   3  10  20      849.28      867.94     97.50 o 
   4  10  20      820.64      843.88     80.80 o 
   5  10  20      102.71      300.68     58.85 o 
   6  10  20      385.50      475.49     88.03 o 
  -7  11  20      130.72      286.12     41.48 o 
  -6  11  20       42.22      228.64     36.28 o 
  -5  11  20       55.72      165.05     61.26 o 
  -4  11  20     1680.83     1674.98    107.24 o 
  -3  11  20      527.11      687.86     82.71 o 
  -2  11  20      430.75      452.43     74.14 o 
  -1  11  20      464.16      598.41     86.66 o 
   0  11  20     2692.16     2503.63    134.56 o 
   1  11  20      496.00      537.58     81.08 o 
   2  11  20      196.24      234.55     60.49 o 
   3  11  20        5.52      178.80     38.28 o 
   4  11  20       65.33      326.26     99.38 o 
   5  11  20      495.26      688.85     58.52 o 
  -6  12  20      952.54     1068.13     94.35 o 
  -5  12  20     1346.22     1292.05    132.41 o 
  -4  12  20      582.58      685.94     71.79 o 
  -3  12  20     3175.88     2801.53    160.49 o 
  -2  12  20     1164.54     1083.93    127.50 o 
  -1  12  20     1164.18      976.27     89.79 o 
   0  12  20      979.87     1057.11     92.00 o 
   1  12  20      149.20      175.65     59.59 o 
   2  12  20     1446.82     1480.13    127.53 o 
   3  12  20     1906.18     1617.28    132.39 o 
   4  12  20     2143.35     2271.08    150.15 o 
   5  12  20     1700.18     1784.12     96.44 o 
  -6  13  20       78.89      170.13    107.57 o 
  -5  13  20      177.05      377.38     43.50 o 
  -4  13  20     2286.14     2229.92    108.26 o 
  -3  13  20      289.40      444.28     69.18 o 
  -2  13  20     4634.79     4123.71    195.35 o 
  -1  13  20      277.16      230.79     54.88 o 
   0  13  20     2117.46     2089.91    126.10 o 
   1  13  20      145.04      244.15     44.83 o 
   2  13  20       24.30       68.94     28.44 o 
   3  13  20      164.73      308.76     63.21 o 
   4  13  20      613.77      719.63     78.28 o 
  -5  14  20      109.81      257.29     28.36 o 
  -4  14  20        3.67      141.11     31.72 o 
  -3  14  20      451.16      616.31    101.13 o 
  -2  14  20      248.30      348.84     80.56 o 
  -1  14  20     1054.72     1209.24     96.80 o 
   0  14  20       27.61      180.08     30.33 o 
   1  14  20       42.05      134.58     39.82 o 
   2  14  20     1787.82     1762.28    206.84 o 
   3  14  20        9.26      282.82     44.41 o 
  -3  15  20        1.03       59.01    146.37 o 
  -2  15  20       14.80      198.73     32.69 o 
  -1  15  20       34.58      208.22     36.45 o 
   0  15  20        2.63      223.96     56.13 o 
   1  15  20       11.96      102.74     38.34 o 
   2  15  20      872.45     1165.94    150.94 o 
  -9   1  21       13.79       22.95     73.77 o 
  -8   1  21      127.42      141.46     72.55 o 
  -7   1  21      127.63      235.65     71.21 o 
  -6   1  21      651.79      596.13    106.08 o 
  -5   1  21     3232.55     3117.22    141.32 o 
  -4   1  21     4160.73     3718.52    149.67 o 
  -3   1  21       20.45       38.77     28.77 o 
  -2   1  21     2583.48     2335.12    107.47 o 
  -1   1  21      277.02      382.18     37.45 o 
   0   1  21      450.00      500.34     48.28 o 
   1   1  21        4.29       10.86     30.86 o 
   2   1  21       12.32       67.29     29.78 o 
   3   1  21      283.49      298.14     41.34 o 
   4   1  21        7.80      124.44     37.72 o 
   5   1  21      333.02      368.78     44.00 o 
   6   1  21        0.39       99.81     31.39 o 
   7   1  21     1882.20     1900.98    126.56 o 
  -9   2  21       54.62      168.27     56.37 o 
  -8   2  21     1752.89     1765.69    268.63 o 
  -7   2  21        4.97       99.38     58.84 o 
  -6   2  21     5807.88     5583.90    206.43 o 
  -5   2  21      725.93      709.40     75.63 o 
  -4   2  21      738.99      860.04     70.50 o 
  -3   2  21      564.32      596.83     53.34 o 
  -2   2  21      953.16     1007.54     63.94 o 
  -1   2  21       37.54        7.35     29.79 o 
   0   2  21     1209.02     1151.14     66.43 o 
   1   2  21    15482.65    14452.64    243.08 o 
   2   2  21        7.94       22.16     27.24 o 
   3   2  21     6317.89     5749.60    135.97 o 
   4   2  21     1533.25     1450.31    113.67 o 
   5   2  21       41.72       92.76     28.38 o 
   6   2  21       88.07      179.13     42.82 o 
   7   2  21      609.05      676.95     77.69 o 
  -9   3  21      122.51      338.13    196.32 o 
  -8   3  21      234.96      256.98     67.00 o 
  -7   3  21      440.65      702.91     77.88 o 
  -6   3  21     5620.07     5452.19    200.76 o 
  -5   3  21     5097.45     4907.99    154.54 o 
  -4   3  21    10662.29     9921.42    266.87 o 
  -3   3  21      177.76      197.85     53.41 o 
  -2   3  21      227.10      291.77     43.50 o 
  -1   3  21     2671.28     2473.22     92.78 o 
   0   3  21     3845.26     3571.91    130.04 o 
   1   3  21      532.84      557.67     55.22 o 
   2   3  21      205.75      361.19     40.78 o 
   3   3  21     3251.45     3070.99    113.45 o 
   4   3  21      107.41      124.01     38.02 o 
   5   3  21     6636.16     6108.83    175.30 o 
   6   3  21      547.30      671.56     63.28 o 
   7   3  21     2028.75     2199.96    132.79 o 
  -9   4  21       78.33      325.88     67.23 o 
  -8   4  21      929.08      964.42    255.35 o 
  -7   4  21        0.22      106.49     37.77 o 
  -6   4  21     5678.93     5249.71    167.49 o 
  -5   4  21      670.89      641.27     61.84 o 
  -4   4  21     6238.48     5923.01    205.01 o 
  -3   4  21       70.87       64.55     46.37 o 
  -2   4  21      188.75      185.48     42.34 o 
  -1   4  21      504.73      648.68     68.72 o 
   0   4  21       43.65       49.81     32.74 o 
   1   4  21     4943.73     4608.70    132.16 o 
   2   4  21     2260.77     2128.15     91.72 o 
   3   4  21     1796.43     1998.66     98.52 o 
   4   4  21      744.79      970.41     72.52 o 
   5   4  21       89.59      173.15     42.23 o 
   6   4  21     1447.27     1579.91    111.24 o 
   7   4  21     1974.80     2155.99    132.41 o 
  -9   5  21     1789.57     1974.37    152.80 o 
  -8   5  21      925.87     1255.16    109.00 o 
  -7   5  21       45.78      200.88     54.50 o 
  -6   5  21     3472.79     3144.08    129.10 o 
  -5   5  21      136.56      118.04     30.97 o 
  -4   5  21       23.65       85.43     37.99 o 
  -3   5  21      367.06      335.78     51.42 o 
  -2   5  21      451.41      420.79     75.93 o 
  -1   5  21     6268.68     5891.19    164.20 o 
   0   5  21     7792.05     7399.98    257.26 o 
   1   5  21     1475.45     1331.08     76.55 o 
   2   5  21     1404.72     1308.85     94.04 o 
   3   5  21     3546.03     3268.90    149.96 o 
   4   5  21        7.80       70.51     28.03 o 
   5   5  21     2372.21     2344.65    114.32 o 
   6   5  21      360.67      477.81     53.10 o 
   7   5  21      545.99      591.45     58.20 o 
  -9   6  21       12.86       87.23     64.45 o 
  -8   6  21      167.73      243.24     36.70 o 
  -7   6  21      370.60      521.58     54.32 o 
  -6   6  21      259.65      285.89     43.67 o 
  -5   6  21     1451.89     1394.83     92.81 o 
  -4   6  21     4749.85     4589.05    183.68 o 
  -3   6  21      616.14      606.23     65.62 o 
  -2   6  21     2531.40     2657.73    109.30 o 
  -1   6  21     1083.23      925.54     70.56 o 
   0   6  21      505.60      575.07     65.42 o 
   1   6  21     1450.92     1467.38    146.90 o 
   2   6  21     7360.76     6424.45    193.13 o 
   3   6  21        2.18       71.83     37.41 o 
   4   6  21     1893.27     1767.46     96.77 o 
   5   6  21     1602.42     1720.06     98.21 o 
   6   6  21      221.84      346.58     53.04 o 
   7   6  21      828.80      968.56     74.45 o 
  -8   7  21       50.17      219.92     55.49 o 
  -7   7  21     1087.72     1251.39     89.64 o 
  -6   7  21       44.33      114.23     29.47 o 
  -5   7  21     2932.89     2602.73    122.65 o 
  -4   7  21     3364.01     3304.43    136.22 o 
  -3   7  21     1065.38     1121.60     86.62 o 
  -2   7  21        4.19       28.82     32.08 o 
  -1   7  21     4730.67     4338.14    134.49 o 
   0   7  21     1747.53     1650.50     98.56 o 
   1   7  21     2995.07     2624.99    149.05 o 
   2   7  21       57.46       97.71     32.07 o 
   3   7  21     2120.51     1750.97    110.22 o 
   4   7  21        6.27       71.51     37.91 o 
   5   7  21       72.66      135.61     51.64 o 
   6   7  21      300.22      338.14     62.89 o 
   7   7  21      374.80      711.91     58.96 o 
  -7   8  21     1111.35     1104.36     86.26 o 
  -6   8  21      803.54      912.06     80.31 o 
  -5   8  21     1693.29     1923.15    111.84 o 
  -4   8  21      379.18      410.18     57.66 o 
  -3   8  21     3519.89     3366.39    136.87 o 
  -2   8  21      940.99      928.54     70.72 o 
  -1   8  21      955.35      951.49     77.23 o 
   0   8  21     1810.52     1555.47    103.71 o 
   1   8  21     2157.05     2028.72    142.27 o 
   2   8  21     3630.84     3246.67    171.47 o 
   3   8  21      672.76      724.09     76.52 o 
   4   8  21     1963.81     1850.70    112.40 o 
   5   8  21       24.96      114.22     43.10 o 
   6   8  21     1858.46     2167.75    130.42 o 
  -8   9  21       19.33      119.15     30.64 o 
  -7   9  21     2512.14     2609.20    142.14 o 
  -6   9  21        4.92      120.25     27.11 o 
  -5   9  21     2691.19     2704.39    130.37 o 
  -4   9  21      611.03      572.84     96.85 o 
  -3   9  21     3804.82     3670.21    161.07 o 
  -2   9  21      109.36       92.84     31.46 o 
  -1   9  21     1204.35     1226.82     95.66 o 
   0   9  21     3743.93     3332.97    140.35 o 
   1   9  21      696.13      683.54     96.15 o 
   2   9  21     2559.32     2434.51    246.90 o 
   3   9  21      291.33      393.94     57.01 o 
   4   9  21      553.69      580.62    113.63 o 
   5   9  21       10.85      156.98     44.83 o 
   6   9  21       62.69      174.74     73.72 o 
  -7  10  21     2471.01     2323.03    139.88 o 
  -6  10  21       95.90      136.78     28.35 o 
  -5  10  21      966.26     1292.79     94.09 o 
  -4  10  21        8.66       71.58     31.49 o 
  -3  10  21     3703.43     3331.66    139.46 o 
  -2  10  21      187.84      247.38     45.64 o 
  -1  10  21     2493.36     2781.58    138.08 o 
   0  10  21     5433.60     4994.22    177.66 o 
   1  10  21      188.88      189.48     54.40 o 
   2  10  21      761.43      658.26     89.63 o 
   3  10  21      889.83     1060.84    108.86 o 
   4  10  21     1600.41     1643.10    111.11 o 
   5  10  21      111.48      334.34    101.54 o 
  -7  11  21      371.34      551.95     55.84 o 
  -6  11  21      191.84      396.62     85.67 o 
  -5  11  21     1341.45     1490.71    115.16 o 
  -4  11  21     4190.08     3572.25    149.92 o 
  -3  11  21     2998.07     2974.79    133.68 o 
  -2  11  21      139.47      265.77     72.45 o 
  -1  11  21        9.60      120.44     36.64 o 
   0  11  21     1337.26     1549.11    108.07 o 
   1  11  21       57.69      248.37     55.28 o 
   2  11  21      349.77      538.59     82.72 o 
   3  11  21     1861.91     1913.41    145.77 o 
   4  11  21      363.82      652.15     68.33 o 
   5  11  21      995.35     1259.95    165.66 o 
  -6  12  21      420.98      668.31     60.62 o 
  -5  12  21      721.91      839.11     86.96 o 
  -4  12  21      395.17      457.38     54.93 o 
  -3  12  21        7.60       72.09     52.81 o 
  -2  12  21      340.55      472.61     90.17 o 
  -1  12  21     1081.96     1172.59     97.31 o 
   0  12  21     1559.74     1552.91    110.22 o 
   1  12  21      180.36      270.69     53.31 o 
   2  12  21     1645.69     1766.49    140.23 o 
   3  12  21      213.82      269.22     79.86 o 
   4  12  21      608.35      526.59    131.62 o 
  -5  13  21     1826.08     1796.06    128.16 o 
  -4  13  21      330.36      522.64     78.45 o 
  -3  13  21      559.53      664.37     84.27 o 
  -2  13  21      352.19      389.71     58.50 o 
  -1  13  21       45.50      159.27     35.96 o 
   0  13  21      355.23      475.21     62.00 o 
   1  13  21     3086.30     3026.07    263.85 o 
   2  13  21      406.58      522.58     93.48 o 
   3  13  21     3870.13     3517.76    209.48 o 
   4  13  21       10.92      108.70     39.05 o 
  -4  14  21     1315.74     1403.16    151.00 o 
  -3  14  21     3364.65     3123.04    166.51 o 
  -2  14  21     2758.69     2755.63    245.02 o 
  -1  14  21      450.92      479.71     98.75 o 
   0  14  21     1610.77     1562.17    105.29 o 
   1  14  21      206.04      404.78     51.24 o 
   2  14  21      784.16      800.64     89.81 o 
   3  14  21       53.25      162.79     73.55 o 
  -3  15  21      379.39      341.81     50.82 o 
  -2  15  21     2572.87     2675.20    191.40 o 
  -1  15  21     1678.95     1678.77    109.48 o 
   0  15  21     1123.33     1184.93     93.55 o 
   1  15  21     2680.34     2485.03    311.03 o 
  -9   0  22      328.02      361.46    124.14 o 
  -8   0  22      547.59      676.01    160.44 o 
  -7   0  22       16.64      170.31     92.83 o 
  -6   0  22     3274.68     3054.67    304.93 o 
  -5   0  22     3427.79     3371.66    294.94 o 
  -4   0  22      117.39      207.10     85.89 o 
  -3   0  22     3047.82     2980.72    252.91 o 
  -2   0  22       40.70       60.02     34.35 o 
  -1   0  22     4938.63     5122.01    175.09 o 
   0   0  22      459.49      576.56     81.48 o 
   1   0  22      441.40      528.21     65.15 o 
   2   0  22     7631.82     7175.16    214.90 o 
   3   0  22     1070.67     1181.74     95.65 o 
   4   0  22     5864.14     5262.05    190.77 o 
   5   0  22      242.03      221.48     67.74 o 
   6   0  22       45.44      199.95     83.69 o 
   7   0  22      624.69      566.81     99.79 o 
  -9   1  22     2728.85     2863.12    228.15 o 
  -8   1  22       73.51       75.31     51.12 o 
  -7   1  22     3236.21     3115.01    225.00 o 
  -6   1  22      773.51      764.97    129.01 o 
  -5   1  22     4023.39     3628.38    215.81 o 
  -4   1  22    11404.26    10779.99    363.10 o 
  -3   1  22      405.86      443.78     45.18 o 
  -2   1  22    12016.13    10656.17    733.98 o 
  -1   1  22     2011.04     2049.40     80.39 o 
   0   1  22     5093.85     4951.21    116.15 o 
   1   1  22      681.47      851.70     55.65 o 
   2   1  22    10043.15     9492.28    220.03 o 
   3   1  22      646.10      750.72     54.62 o 
   4   1  22     6473.43     5945.16    167.06 o 
   5   1  22     1510.57     1582.11     85.34 o 
   6   1  22      983.98     1044.79     93.98 o 
   7   1  22     4418.19     3800.54    169.99 o 
  -9   2  22        7.12       80.43     44.70 o 
  -8   2  22      131.54      170.07    112.75 o 
  -7   2  22     1625.00     1317.88    148.17 o 
  -6   2  22      351.75      319.55     89.63 o 
  -5   2  22       12.87      146.12     69.96 o 
  -4   2  22      622.33      560.15     61.16 o 
  -3   2  22        6.27       83.08     28.24 o 
  -2   2  22       17.47       57.70     46.29 o 
  -1   2  22     1626.95     1628.89     82.49 o 
   0   2  22       21.28      113.43     39.97 o 
   1   2  22      732.07      901.98     68.54 o 
   2   2  22      430.30      531.87     50.02 o 
   3   2  22     2129.05     2095.94     84.08 o 
   4   2  22      383.89      507.80     54.99 o 
   5   2  22      300.93      350.21     53.36 o 
   6   2  22      250.27      281.79     49.27 o 
   7   2  22      839.70      848.87     87.23 o 
  -9   3  22      255.79      358.31    110.74 o 
  -8   3  22     1389.86     1404.71    160.37 o 
  -7   3  22     1833.11     1902.38    310.60 o 
  -6   3  22     1335.89     1537.18    106.80 o 
  -5   3  22     1406.07     1486.17    151.33 o 
  -4   3  22     6536.34     5734.17    170.99 o 
  -3   3  22     1112.06     1235.67     75.03 o 
  -2   3  22      260.99      362.53     44.92 o 
  -1   3  22      502.86      597.39     88.89 o 
   0   3  22      546.71      552.52     62.77 o 
   1   3  22      985.61     1065.05     57.90 o 
   2   3  22     1216.09     1213.72     66.41 o 
   3   3  22      320.08      330.58     49.03 o 
   4   3  22     1171.35     1227.50     81.00 o 
   5   3  22     3514.77     3262.90    125.96 o 
   6   3  22     1453.96     1510.41     89.01 o 
   7   3  22      675.79      765.21     79.41 o 
  -9   4  22      276.02      289.02    101.60 o 
  -8   4  22     2375.07     2228.12    438.82 o 
  -7   4  22      772.27      763.11     96.60 o 
  -6   4  22     3466.00     3362.09    160.74 o 
  -5   4  22     2150.65     2034.97    104.31 o 
  -4   4  22     2278.07     2312.56    111.51 o 
  -3   4  22     4354.20     3991.53    126.77 o 
  -2   4  22        2.40       45.88     34.16 o 
  -1   4  22       96.13      131.30     39.17 o 
   0   4  22      172.94      200.26     38.90 o 
   1   4  22     2619.20     2341.27     98.15 o 
   2   4  22     1144.32      983.21     82.06 o 
   3   4  22     7843.93     7081.16    177.82 o 
   4   4  22    11836.02    10550.82    231.09 o 
   5   4  22      701.77      725.44     65.00 o 
   6   4  22     2007.46     2034.16    106.15 o 
   7   4  22       34.71      290.87     41.34 o 
  -9   5  22       33.58      300.55     82.11 o 
  -8   5  22      949.13     1304.85    149.94 o 
  -7   5  22       19.37      175.63     37.53 o 
  -6   5  22     1129.93     1338.96     89.42 o 
  -5   5  22       27.13      143.36     30.22 o 
  -4   5  22       20.34       86.08     33.41 o 
  -3   5  22      303.53      289.64     48.80 o 
  -2   5  22      351.44      294.13     48.11 o 
  -1   5  22        8.84       11.00     48.51 o 
   0   5  22      941.40      932.47     80.04 o 
   1   5  22      793.77      824.89     62.70 o 
   2   5  22        9.57       43.88     49.08 o 
   3   5  22       53.53      194.45     42.24 o 
   4   5  22      113.63      192.73     35.60 o 
   5   5  22       80.95      174.20     50.52 o 
   6   5  22     1004.07     1185.52     84.56 o 
   7   5  22      252.53      474.07     53.44 o 
  -8   6  22     2067.79     2328.78    186.06 o 
  -7   6  22      431.71      553.07     69.42 o 
  -6   6  22     2048.89     2194.28    118.15 o 
  -5   6  22     2130.72     2172.03    113.48 o 
  -4   6  22     6753.87     5871.32    183.79 o 
  -3   6  22     7053.74     6643.32    252.37 o 
  -2   6  22     1816.07     1736.13     92.48 o 
  -1   6  22     2853.28     2882.70    108.57 o 
   0   6  22        0.59       71.87     39.53 o 
   1   6  22     1383.92     1449.76    138.92 o 
   2   6  22      396.15      445.87     59.42 o 
   3   6  22     2881.69     3176.52    139.68 o 
   4   6  22     2474.79     2474.74    133.23 o 
   5   6  22     1228.93     1194.43     82.11 o 
   6   6  22     1766.02     2047.38    144.78 o 
   7   6  22      463.41      584.06    118.18 o 
  -8   7  22       68.79      273.74     48.36 o 
  -7   7  22      968.38     1369.45     92.78 o 
  -6   7  22       70.21      115.75     28.40 o 
  -5   7  22       63.55       92.31     32.73 o 
  -4   7  22      131.24      258.65     45.20 o 
  -3   7  22     1585.57     1687.06    103.99 o 
  -2   7  22       64.26       50.48     31.85 o 
  -1   7  22     2266.43     2208.38    100.08 o 
   0   7  22     1032.29     1142.62    110.85 o 
   1   7  22       23.55       67.04     41.30 o 
   2   7  22      586.11      685.35     69.93 o 
   3   7  22      278.41      369.04     55.19 o 
   4   7  22     1299.80     1650.32    110.55 o 
   5   7  22      757.84      787.64     88.24 o 
   6   7  22       69.00      342.51     72.41 o 
  -8   8  22     2907.58     3354.08    394.90 o 
  -7   8  22       93.21      252.64     28.38 o 
  -6   8  22        6.44      181.26     30.55 o 
  -5   8  22        9.07      100.10     27.32 o 
  -4   8  22       20.44       82.07     26.75 o 
  -3   8  22     4090.37     3819.30    148.63 o 
  -2   8  22     3054.06     3002.56    116.21 o 
  -1   8  22     7747.91     7242.87    179.04 o 
   0   8  22      737.22      803.98     96.04 o 
   1   8  22      416.64      606.12     83.43 o 
   2   8  22      122.07      214.54     50.13 o 
   3   8  22      750.24      829.39     80.77 o 
   4   8  22      549.54      585.76     69.44 o 
   5   8  22      461.67      573.10     64.67 o 
   6   8  22       22.87      164.27     99.92 o 
  -7   9  22        4.90      151.43     89.72 o 
  -6   9  22        1.21      185.75     27.35 o 
  -5   9  22      982.33     1083.24    100.11 o 
  -4   9  22      737.78      863.78     78.55 o 
  -3   9  22     1474.99     1666.81    105.00 o 
  -2   9  22      159.39      232.39     57.89 o 
  -1   9  22     2272.28     2084.31    120.85 o 
   0   9  22     1665.65     1464.86    102.94 o 
   1   9  22     1039.38     1106.04    113.40 o 
   2   9  22      235.05      206.20     61.75 o 
   3   9  22      329.89      404.85     71.90 o 
   4   9  22      384.07      571.89     69.78 o 
   5   9  22      157.75      385.83     57.97 o 
   6   9  22       61.92      294.15     28.32 o 
  -7  10  22       25.49      181.83     75.71 o 
  -6  10  22     1121.06     1543.71    123.83 o 
  -5  10  22      395.68      542.25     74.56 o 
  -4  10  22     1746.71     1741.57    109.65 o 
  -3  10  22       32.73      145.10     33.37 o 
  -2  10  22       42.63      105.53     37.22 o 
  -1  10  22      218.15      205.43     47.06 o 
   0  10  22       54.87       96.73     37.70 o 
   1  10  22       66.55       96.84     37.30 o 
   2  10  22       29.07      147.89     60.79 o 
   3  10  22      784.36      838.72    122.43 o 
   4  10  22       18.23      171.52     36.71 o 
   5  10  22        0.54      187.84     92.95 o 
  -6  11  22     1108.76     1024.29     88.53 o 
  -5  11  22      939.36     1028.04     91.05 o 
  -4  11  22       63.75      212.48     36.65 o 
  -3  11  22      148.75      233.69     66.38 o 
  -2  11  22        7.88       91.86     31.99 o 
  -1  11  22     1125.81     1147.91     95.36 o 
   0  11  22      416.58      497.97     64.27 o 
   1  11  22       75.90      164.50     50.10 o 
   2  11  22     2268.72     2164.63    155.83 o 
   3  11  22     1391.91     1256.62    120.01 o 
   4  11  22     1312.85     1414.85    115.59 o 
   5  11  22      806.45      990.88    108.41 o 
  -6  12  22      155.53      198.86    141.07 o 
  -5  12  22      202.78      274.09     37.62 o 
  -4  12  22       73.50      245.09     32.16 o 
  -3  12  22      229.16      416.94     65.31 o 
  -2  12  22      689.93      702.01     80.24 o 
  -1  12  22     1833.80     1958.50    125.08 o 
   0  12  22      392.22      500.96     66.45 o 
   1  12  22     1303.22     1357.50    126.26 o 
   2  12  22       29.70       25.51     43.00 o 
   3  12  22      326.52      418.18     69.77 o 
   4  12  22      176.46      397.86     69.48 o 
  -5  13  22      214.07      446.95     94.16 o 
  -4  13  22       15.46      195.07     41.21 o 
  -3  13  22      255.27      382.44     56.97 o 
  -2  13  22      965.69     1045.88     95.74 o 
  -1  13  22      746.11      612.82     77.29 o 
   0  13  22      916.65      991.47     92.84 o 
   1  13  22      918.33      910.19    110.03 o 
   2  13  22      384.52      472.27    107.18 o 
   3  13  22     2631.80     2456.14    163.88 o 
  -4  14  22       88.75       29.73     32.42 o 
  -3  14  22       75.48      221.06     62.55 o 
  -2  14  22      151.44      232.94     49.62 o 
  -1  14  22      908.85      892.02     95.33 o 
   0  14  22      259.85      375.42     89.47 o 
   1  14  22      267.83      529.54    152.49 o 
   2  14  22      370.96      395.14     42.71 o 
  -2  15  22     1637.91     1691.37    202.94 o 
  -1  15  22      380.92      531.71     81.05 o 
   0  15  22       64.87      115.80     45.24 o 
  -9   1  23       36.95      191.40     53.87 o 
  -8   1  23      691.36      557.18    110.39 o 
  -7   1  23      732.61      773.82    124.59 o 
  -6   1  23      210.66      230.14     75.09 o 
  -5   1  23      683.92      837.33    114.62 o 
  -4   1  23       45.71      130.48     58.14 o 
  -3   1  23        4.42       59.66     38.51 o 
  -2   1  23     1339.66     1501.33     84.64 o 
  -1   1  23       96.65      227.41     41.32 o 
   0   1  23      882.55      932.47     56.60 o 
   1   1  23      304.80      395.60     41.72 o 
   2   1  23     3832.62     3916.58    111.15 o 
   3   1  23      894.23     1020.63     61.90 o 
   4   1  23      652.83      800.25     67.17 o 
   5   1  23       41.47      142.35     40.77 o 
   6   1  23       86.49      172.83     54.35 o 
   7   1  23       77.12      215.10     71.85 o 
  -9   2  23       46.71      140.15    107.51 o 
  -8   2  23      160.87      289.81     76.27 o 
  -7   2  23        0.76       60.00     50.37 o 
  -6   2  23     1546.28     1419.33    156.59 o 
  -5   2  23     1502.68     1504.07    148.37 o 
  -4   2  23     1885.37     2103.03    166.69 o 
  -3   2  23     9421.44     9106.92    281.83 o 
  -2   2  23      568.51      696.22     95.78 o 
  -1   2  23     1046.96     1086.60     69.00 o 
   0   2  23     1583.81     1656.98     85.83 o 
   1   2  23      728.85      773.20     60.81 o 
   2   2  23     3566.59     3134.00     99.68 o 
   3   2  23     1404.79     1486.90     93.26 o 
   4   2  23     2198.89     2347.04    105.35 o 
   5   2  23     1205.87     1299.01     83.97 o 
   6   2  23     2741.93     2742.36    149.76 o 
   7   2  23      100.60      218.87     66.56 o 
  -9   3  23      202.82      364.50     64.70 o 
  -8   3  23      863.81      866.35    129.35 o 
  -7   3  23     2651.28     2534.83    205.36 o 
  -6   3  23      272.36      439.41     90.39 o 
  -5   3  23     7077.51     6618.54    219.00 o 
  -4   3  23      116.08      138.90     37.83 o 
  -3   3  23     3992.96     3827.09    120.78 o 
  -2   3  23      246.67      344.75     53.58 o 
  -1   3  23       12.00       52.70     33.60 o 
   0   3  23     1967.89     2015.37    104.50 o 
   1   3  23       77.36      103.06     35.06 o 
   2   3  23     4384.83     4074.60    113.44 o 
   3   3  23       57.20      104.53     30.70 o 
   4   3  23      118.44      216.08     38.72 o 
   5   3  23     1517.61     1488.98    102.74 o 
   6   3  23     2371.55     2413.25    138.28 o 
   7   3  23      225.77      406.25     58.31 o 
  -9   4  23       73.39      183.44     82.66 o 
  -8   4  23       74.53       64.08     53.21 o 
  -7   4  23      456.89      608.15    108.55 o 
  -6   4  23       97.27      171.54     45.48 o 
  -5   4  23       82.33      159.86     29.26 o 
  -4   4  23     1310.06     1310.02    108.28 o 
  -3   4  23       66.70       66.02     32.84 o 
  -2   4  23     3130.38     2919.80    108.44 o 
  -1   4  23     7265.81     7059.38    192.86 o 
   0   4  23        1.40       65.27     27.31 o 
   1   4  23     2262.80     2150.38     95.25 o 
   2   4  23        3.74       87.29     45.53 o 
   3   4  23        4.29       86.90     33.50 o 
   4   4  23     1262.97     1428.57     86.87 o 
   5   4  23      247.34      350.88     53.61 o 
   6   4  23     1126.21     1264.00     91.78 o 
   7   4  23      213.78      420.97     44.60 o 
  -8   5  23      154.94      361.13     67.57 o 
  -7   5  23      783.36      922.19     92.46 o 
  -6   5  23       79.72      163.63     37.99 o 
  -5   5  23     1625.13     1711.90     97.48 o 
  -4   5  23      267.08      273.28     47.91 o 
  -3   5  23       16.28       23.32     31.53 o 
  -2   5  23     3574.51     3503.30    119.73 o 
  -1   5  23     2770.05     2744.53    119.40 o 
   0   5  23     3323.90     3102.95    128.10 o 
   1   5  23     1262.81     1322.07     76.59 o 
   2   5  23      399.22      459.62     58.76 o 
   3   5  23     3619.23     3308.16    238.70 o 
   4   5  23       25.44       97.15     30.62 o 
   5   5  23      247.53      329.32     46.70 o 
   6   5  23     1724.44     1907.99    135.20 o 
  -8   6  23       93.82      262.78     85.89 o 
  -7   6  23     2492.01     2331.76    139.82 o 
  -6   6  23      732.11      841.42     74.87 o 
  -5   6  23      549.63      657.42     66.92 o 
  -4   6  23      160.97      234.56     46.07 o 
  -3   6  23     2179.71     2302.33    105.90 o 
  -2   6  23     1239.79     1155.48     76.58 o 
  -1   6  23     4325.51     3925.13    128.27 o 
   0   6  23     1353.60     1522.85     96.30 o 
   1   6  23     1573.55     1504.99    119.04 o 
   2   6  23     8004.61     7293.00    210.05 o 
   3   6  23      150.54      209.44     41.77 o 
   4   6  23      265.01      392.68     58.50 o 
   5   6  23      218.78      247.72     44.71 o 
   6   6  23       16.36      179.08     44.48 o 
  -8   7  23      254.94      420.13     64.51 o 
  -7   7  23      424.06      611.56    150.58 o 
  -6   7  23      351.27      449.48     67.66 o 
  -5   7  23      116.57      196.84     41.79 o 
  -4   7  23       35.01       63.25     28.83 o 
  -3   7  23       29.18       70.85     37.48 o 
  -2   7  23       17.91       31.18     28.47 o 
  -1   7  23     5946.60     5655.04    156.53 o 
   0   7  23       79.36      161.77     48.86 o 
   1   7  23      424.52      566.10     85.75 o 
   2   7  23      477.01      473.26     74.11 o 
   3   7  23     2435.17     2321.57    122.41 o 
   4   7  23      625.01      727.61     76.18 o 
   5   7  23      729.77      757.23     79.10 o 
   6   7  23        5.93      139.31     46.53 o 
  -8   8  23      646.30      995.51    230.74 o 
  -7   8  23      199.21      320.51     32.10 o 
  -6   8  23     2836.82     2634.75    127.86 o 
  -5   8  23       12.35       78.70     29.04 o 
  -4   8  23     2856.02     2679.89    131.41 o 
  -3   8  23       50.61       74.14     35.90 o 
  -2   8  23     5122.36     5057.67    152.50 o 
  -1   8  23     1224.85     1201.85     77.19 o 
   0   8  23     2824.69     2763.02    165.50 o 
   1   8  23     1322.22     1407.49    118.53 o 
   2   8  23     1547.31     1529.08    127.23 o 
   3   8  23     1484.89     1542.80    104.25 o 
   4   8  23       99.14      232.92     51.37 o 
   5   8  23      506.15      730.69     81.19 o 
   6   8  23        1.30      -27.55     73.88 o 
  -7   9  23      497.59      829.43     71.73 o 
  -6   9  23     1504.21     1788.49    108.42 o 
  -5   9  23      446.48      514.29     62.50 o 
  -4   9  23     3614.45     2875.40    132.72 o 
  -3   9  23      261.51      295.46     44.57 o 
  -2   9  23     3020.78     2928.53    119.02 o 
  -1   9  23     1067.10     1141.07     93.41 o 
   0   9  23     1137.49     1134.09    174.70 o 
   1   9  23       19.70      204.64     58.94 o 
   2   9  23      458.49      523.82    102.15 o 
   3   9  23      361.58      340.87     73.91 o 
   4   9  23      290.04      407.17     49.36 o 
   5   9  23     3834.24     3707.51    161.73 o 
  -7  10  23      168.55      599.15     40.02 o 
  -6  10  23     3908.70     3771.98    150.07 o 
  -5  10  23      660.32      794.81     76.02 o 
  -4  10  23     3250.59     3168.53    141.07 o 
  -3  10  23     3537.64     2959.64    134.66 o 
  -2  10  23     5996.53     5752.17    196.38 o 
  -1  10  23     1840.60     1935.07    120.57 o 
   0  10  23     1158.95     1078.68    110.87 o 
   1  10  23     6400.99     5112.19    411.45 o 
   2  10  23      778.61      749.10     94.38 o 
   3  10  23     2359.68     2288.18    157.74 o 
   4  10  23       48.61      104.53     69.44 o 
   5  10  23     3037.78     3243.17    142.08 o 
  -6  11  23     2774.62     2843.01    176.27 o 
  -5  11  23      391.20      531.37     51.71 o 
  -4  11  23     2411.67     2002.61    118.34 o 
  -3  11  23     1796.81     1916.39    140.10 o 
  -2  11  23      983.99      973.67     92.26 o 
  -1  11  23      132.78       98.13     55.14 o 
   0  11  23     3352.29     3012.88    219.96 o 
   1  11  23       76.50      243.01     68.35 o 
   2  11  23        0.39      175.79     52.35 o 
   3  11  23      314.10      508.71     68.75 o 
   4  11  23       69.04      180.86     35.01 o 
  -5  12  23       69.12      265.95     81.26 o 
  -4  12  23     1041.15     1084.41     92.33 o 
  -3  12  23      395.15      531.87     88.75 o 
  -2  12  23      217.17      313.91     53.87 o 
  -1  12  23     1144.54     1200.20    127.05 o 
   0  12  23     1797.70     1523.76    139.75 o 
   1  12  23      171.14      327.79     60.28 o 
   2  12  23     2984.64     2866.14    173.78 o 
   3  12  23      302.28      460.95     59.65 o 
  -4  13  23      486.92      836.65     88.61 o 
  -3  13  23     2201.78     2390.32    151.01 o 
  -2  13  23      255.97      327.84     74.31 o 
  -1  13  23     2058.29     1760.57    121.13 o 
   0  13  23      826.52      842.95     87.27 o 
   1  13  23      580.03      577.51     83.57 o 
   2  13  23      158.15      222.98     50.06 o 
   3  13  23      253.10      488.19     50.17 o 
  -3  14  23       44.14      187.23     88.57 o 
  -2  14  23        7.80       92.66     42.54 o 
  -1  14  23       29.51      152.50     57.81 o 
   0  14  23     1929.88     1683.98    114.63 o 
   1  14  23      436.54      626.68    122.01 o 
  -9   0  24      761.38     1021.88    185.42 o 
  -8   0  24     3344.49     3109.85    337.46 o 
  -7   0  24      230.96      403.85    128.89 o 
  -6   0  24     5700.92     4802.14    372.67 o 
  -5   0  24     1055.03     1042.95    193.34 o 
  -4   0  24     3176.09     3220.59    271.55 o 
  -3   0  24    13147.37    12130.59    537.62 o 
  -2   0  24     1256.98     1174.05    167.94 o 
  -1   0  24     1921.43     1771.30     99.75 o 
   0   0  24     4212.70     3005.24    360.08 o 
   1   0  24     4136.73     4160.27    161.09 o 
   2   0  24     1010.86     1006.73     87.84 o 
   3   0  24     8182.68     7109.39    291.62 o 
   4   0  24       76.69      164.25     60.06 o 
   5   0  24     3655.33     3029.88    203.12 o 
   6   0  24     2541.78     3025.55    212.22 o 
   7   0  24       62.08      411.04     75.29 o 
  -9   1  24       35.30      231.15     53.97 o 
  -8   1  24      340.45      484.99    105.91 o 
  -7   1  24        3.55       10.00     89.18 o 
  -6   1  24      707.61      724.89    121.86 o 
  -5   1  24      296.44      450.36     91.24 o 
  -4   1  24        6.07       90.27     37.22 o 
  -3   1  24     9560.57     9867.10    340.71 o 
  -2   1  24      518.35      531.32     55.71 o 
  -1   1  24     5676.18     5070.01    153.04 o 
   0   1  24     2220.35     2097.16     90.91 o 
   1   1  24     1703.90     1841.58     78.55 o 
   2   1  24     1112.74     1172.93     68.81 o 
   3   1  24      301.26      396.64     55.47 o 
   4   1  24      492.01      662.86     72.35 o 
   5   1  24       14.43      111.13     34.48 o 
   6   1  24       71.62      156.27     38.05 o 
   7   1  24        2.16      142.06     54.46 o 
  -9   2  24      168.32      251.85     50.63 o 
  -8   2  24     1927.10     1544.13    171.24 o 
  -7   2  24      122.65      322.71     77.99 o 
  -6   2  24      483.10      647.07    190.05 o 
  -5   2  24     3699.14     3746.15    260.46 o 
  -4   2  24      208.36      301.02     76.40 o 
  -3   2  24     1017.86      945.32    126.04 o 
  -2   2  24        9.81       69.99     28.67 o 
  -1   2  24     4922.42     4735.74    152.79 o 
   0   2  24       84.04      214.05     39.56 o 
   1   2  24     6686.55     6740.90    165.56 o 
   2   2  24     3350.74     3086.82     93.11 o 
   3   2  24     2849.67     2700.34    109.41 o 
   4   2  24      419.08      516.13     65.71 o 
   5   2  24     1779.39     2058.88     99.97 o 
   6   2  24      557.21      639.02     88.36 o 
   7   2  24        9.85      234.98     76.81 o 
  -8   3  24     2037.11     2001.71    188.35 o 
  -7   3  24      129.71      195.04     74.50 o 
  -6   3  24      551.15      683.45    124.26 o 
  -5   3  24      884.97      834.80    117.27 o 
  -4   3  24     1941.61     1975.82     97.32 o 
  -3   3  24     1632.72     1671.35     86.58 o 
  -2   3  24     3101.12     2976.97    123.91 o 
  -1   3  24      585.70      568.38     62.11 o 
   0   3  24      303.27      297.44     50.08 o 
   1   3  24       37.49      128.40     31.78 o 
   2   3  24     1986.88     1891.39     87.77 o 
   3   3  24     1031.52     1042.81     72.54 o 
   4   3  24      446.61      519.10     56.10 o 
   5   3  24     4107.39     3839.31    138.92 o 
   6   3  24       35.93      257.69     47.88 o 
  -8   4  24      131.78      169.77     56.44 o 
  -7   4  24     3405.65     3298.60    219.78 o 
  -6   4  24      509.15      687.94     73.74 o 
  -5   4  24     8063.77     7202.65    202.66 o 
  -4   4  24      925.60      953.13     70.59 o 
  -3   4  24      778.26      915.09     69.32 o 
  -2   4  24        8.77       64.71     26.04 o 
  -1   4  24      280.03      335.26     54.56 o 
   0   4  24      942.40     1097.68     81.11 o 
   1   4  24     3214.15     3097.75    150.65 o 
   2   4  24    10241.93     9447.15    239.05 o 
   3   4  24       76.00      265.90     45.04 o 
   4   4  24     2470.35     2286.44    105.68 o 
   5   4  24        0.40      156.57     42.68 o 
   6   4  24     1478.71     1505.38     99.32 o 
  -8   5  24     1911.62     1998.32    179.03 o 
  -7   5  24      858.35      830.36    117.65 o 
  -6   5  24      612.12      572.05     73.93 o 
  -5   5  24     2658.91     2617.47    189.13 o 
  -4   5  24     1990.36     2371.15    142.64 o 
  -3   5  24    10176.02     9520.62    226.47 o 
  -2   5  24     2581.22     2668.36    106.50 o 
  -1   5  24     1081.57      982.59     79.21 o 
   0   5  24      421.53      511.83     61.16 o 
   1   5  24      745.48      808.78     91.96 o 
   2   5  24     3118.61     3056.20    132.02 o 
   3   5  24      338.94      395.23     55.56 o 
   4   5  24     2858.08     2771.53    147.79 o 
   5   5  24     2077.22     2049.47    124.33 o 
   6   5  24     1794.21     1893.44     99.05 o 
  -8   6  24      267.28      691.97    137.66 o 
  -7   6  24      563.93      812.94     84.55 o 
  -6   6  24      378.93      581.47     59.48 o 
  -5   6  24      675.09      747.50     71.74 o 
  -4   6  24     2398.30     2367.98    118.81 o 
  -3   6  24       14.99      111.65     30.68 o 
  -2   6  24     1718.85     1776.06     93.48 o 
  -1   6  24       28.49       45.96     27.96 o 
   0   6  24      285.17      369.09     55.74 o 
   1   6  24       35.36      129.76     42.09 o 
   2   6  24      153.82      247.16     44.69 o 
   3   6  24     3467.07     3481.52    149.53 o 
   4   6  24       44.74       77.31     33.99 o 
   5   6  24        3.61      141.74     79.59 o 
   6   6  24       23.96      241.50     32.46 o 
  -8   7  24      302.97      423.46     58.23 o 
  -7   7  24     1846.58     2182.55    130.59 o 
  -6   7  24        8.73       98.79     24.95 o 
  -5   7  24      151.05      257.44     41.93 o 
  -4   7  24     1466.22     1481.80     98.34 o 
  -3   7  24     1714.76     1888.82     99.58 o 
  -2   7  24     4297.64     4034.15    147.29 o 
  -1   7  24      185.46      116.70     32.84 o 
   0   7  24     3116.84     3175.58    163.80 o 
   1   7  24     1018.51      943.01     97.76 o 
   2   7  24     5424.21     5015.78    212.28 o 
   3   7  24      128.34      284.79     47.72 o 
   4   7  24     3846.66     3384.52    153.52 o 
   5   7  24       14.26      260.64     77.17 o 
   6   7  24     1134.87     1305.16     84.30 o 
  -7   8  24       81.01      165.80     33.92 o 
  -6   8  24        6.47      181.06     31.75 o 
  -5   8  24     1017.05     1117.98     89.21 o 
  -4   8  24      576.89      509.62     58.79 o 
  -3   8  24       55.10      153.48     35.23 o 
  -2   8  24     3089.72     2967.55    116.38 o 
  -1   8  24      261.26      341.46     57.36 o 
   0   8  24     2479.18     2015.54    144.99 o 
   1   8  24      231.35      259.81     52.20 o 
   2   8  24     1470.72     1197.32    116.00 o 
   3   8  24     1035.55      947.03    104.75 o 
   4   8  24       38.91      264.54     48.07 o 
   5   8  24       63.69      344.39     90.25 o 
  -7   9  24     1631.68     1820.27     93.07 o 
  -6   9  24      187.90      373.00     45.63 o 
  -5   9  24       27.94       64.81     50.17 o 
  -4   9  24      224.39      246.88     41.80 o 
  -3   9  24      339.10      390.55     52.77 o 
  -2   9  24      380.51      460.28     53.25 o 
  -1   9  24        1.66       98.44     32.84 o 
   0   9  24      427.36      425.08     76.88 o 
   1   9  24      207.24      328.07     62.26 o 
   2   9  24     1284.44     1491.36    128.41 o 
   3   9  24        0.69      133.68     35.09 o 
   4   9  24     1514.19     1614.15    142.18 o 
   5   9  24      870.57     1198.48    121.52 o 
  -6  10  24      726.09      870.42     85.18 o 
  -5  10  24      123.10      211.28     49.36 o 
  -4  10  24        5.08      104.78     40.92 o 
  -3  10  24      159.81      262.51     39.58 o 
  -2  10  24       30.09      178.55     41.61 o 
  -1  10  24     2295.69     2056.81    125.55 o 
   0  10  24       14.41      149.85     43.16 o 
   1  10  24      970.35      824.25    100.65 o 
   2  10  24       24.03      122.25     31.34 o 
   3  10  24      628.24      539.31    109.26 o 
   4  10  24      631.80      925.92     93.80 o 
  -6  11  24      767.61      998.66     98.48 o 
  -5  11  24     2346.63     2196.61    115.25 o 
  -4  11  24      184.18      266.15     38.16 o 
  -3  11  24       90.32      147.64     45.58 o 
  -2  11  24      136.21      284.33     51.84 o 
  -1  11  24      104.75       96.70     37.19 o 
   0  11  24      917.61      813.64    100.36 o 
   1  11  24      103.59      344.83     63.83 o 
   2  11  24      130.05      274.59     65.24 o 
   3  11  24      346.63      419.57     56.60 o 
   4  11  24      714.27      802.78    115.10 o 
  -5  12  24     1795.28     1770.67     93.76 o 
  -4  12  24      775.92      918.70     94.42 o 
  -3  12  24     1052.11     1108.45     99.77 o 
  -2  12  24     4784.72     4259.45    176.67 o 
  -1  12  24      716.83      817.54     86.59 o 
   0  12  24     1550.26     1569.99    134.48 o 
   1  12  24     1384.25     1322.82    147.69 o 
   2  12  24      429.72      601.06     76.64 o 
   3  12  24      388.58      532.26     72.24 o 
  -4  13  24      492.69      597.79     60.68 o 
  -3  13  24       29.43      187.46     47.50 o 
  -2  13  24      257.40      386.17     58.13 o 
  -1  13  24      369.92      437.52     62.97 o 
   0  13  24     1200.41     1116.00    117.39 o 
   1  13  24      200.58      352.49     47.43 o 
   2  13  24      976.06      907.38     89.89 o 
  -2  14  24     1224.13     1486.74    110.10 o 
  -1  14  24       42.24      108.81     79.88 o 
   0  14  24       97.06      220.43     52.77 o 
  -8   1  25       48.12      170.18     60.58 o 
  -7   1  25        5.61       65.01     45.63 o 
  -6   1  25      260.63      375.88     95.43 o 
  -5   1  25        8.28      149.95     55.01 o 
  -4   1  25      213.17      304.06     70.96 o 
  -3   1  25      157.83      276.25     65.04 o 
  -2   1  25     2457.92     2442.83    134.11 o 
  -1   1  25        2.55       73.04     25.98 o 
   0   1  25      402.83      606.06     56.36 o 
   1   1  25      706.28      870.26     56.84 o 
   2   1  25       97.74      207.59     31.65 o 
   3   1  25      378.27      560.96     63.28 o 
   4   1  25       80.22      196.88     32.12 o 
   5   1  25      956.87     1069.47     92.57 o 
   6   1  25      231.41      301.01     45.02 o 
  -8   2  25      380.35      591.92    112.40 o 
  -7   2  25      257.43      369.80     86.06 o 
  -6   2  25     4213.33     4069.19    240.32 o 
  -5   2  25     4525.65     4283.64    238.14 o 
  -4   2  25     7196.65     6707.42    704.82 o 
  -3   2  25      263.47      377.89     74.80 o 
  -2   2  25     9866.82     9343.46    224.31 o 
  -1   2  25     1243.94     1267.93     86.06 o 
   0   2  25      610.08      625.77     57.20 o 
   1   2  25        9.08      190.94     32.98 o 
   2   2  25      658.20      681.68     51.42 o 
   3   2  25      687.22      657.79     59.70 o 
   4   2  25      143.60      228.55     42.27 o 
   5   2  25     3602.32     3270.23    147.90 o 
   6   2  25      404.98      537.88     65.89 o 
  -8   3  25       45.46      223.40     91.55 o 
  -7   3  25      273.06      391.43     83.62 o 
  -6   3  25       23.13      148.95     56.39 o 
  -5   3  25     3059.95     2664.43    199.85 o 
  -4   3  25      129.23      194.27     76.14 o 
  -3   3  25      578.77      721.70     59.47 o 
  -2   3  25     2110.37     2192.30    111.94 o 
  -1   3  25      804.07     1014.47     79.73 o 
   0   3  25     1061.64     1212.85     85.25 o 
   1   3  25     3399.50     3017.85    110.63 o 
   2   3  25       58.09      114.86     34.81 o 
   3   3  25        4.25       99.62     31.27 o 
   4   3  25      254.84      381.19     52.99 o 
   5   3  25     1539.27     1752.50     92.61 o 
   6   3  25        6.15      132.38     32.22 o 
  -8   4  25     1315.84     1146.83    150.02 o 
  -7   4  25       43.10      153.40     47.00 o 
  -6   4  25     6976.54     6328.47    486.94 o 
  -5   4  25      225.02      263.73     67.81 o 
  -4   4  25     2666.12     2551.23    105.67 o 
  -3   4  25      196.51      171.51     36.42 o 
  -2   4  25     3247.44     3177.06    129.82 o 
  -1   4  25      435.32      620.12     66.18 o 
   0   4  25     4531.53     4036.53    146.76 o 
   1   4  25       21.67      114.56     23.50 o 
   2   4  25     6544.78     5810.06    184.97 o 
   3   4  25      525.80      725.16     74.40 o 
   4   4  25      120.94      250.04     43.57 o 
   5   4  25     2576.24     2655.61    115.85 o 
   6   4  25       41.89      255.63     49.75 o 
  -8   5  25     1106.23     1119.31    130.69 o 
  -7   5  25        4.01      118.24     40.50 o 
  -6   5  25      272.28      457.40     58.97 o 
  -5   5  25      264.81      344.57     45.65 o 
  -4   5  25       31.17      132.01     32.06 o 
  -3   5  25      651.71      719.76     61.99 o 
  -2   5  25        3.66       60.60     29.48 o 
  -1   5  25      679.49      769.47     70.98 o 
   0   5  25     2198.30     2252.55    111.94 o 
   1   5  25        5.22       48.70     42.33 o 
   2   5  25      202.14      163.65     39.88 o 
   3   5  25     3943.14     3569.15    148.72 o 
   4   5  25        5.65      106.79     34.69 o 
   5   5  25       28.32      179.79     38.33 o 
   6   5  25     1558.15     2039.79    115.49 o 
  -8   6  25      709.21      793.73    194.98 o 
  -7   6  25     2575.86     2602.28    141.00 o 
  -6   6  25     3298.77     3080.97    159.60 o 
  -5   6  25      381.75      513.68     62.92 o 
  -4   6  25      200.42      193.27    111.80 o 
  -3   6  25       10.88      131.11     31.94 o 
  -2   6  25      333.45      404.70     50.10 o 
  -1   6  25        3.13       82.32     30.74 o 
   0   6  25     4043.13     3595.90    174.88 o 
   1   6  25      865.14      922.52    161.42 o 
   2   6  25     2536.58     2482.20    153.32 o 
   3   6  25        5.03      105.76     28.38 o 
   4   6  25      272.50      359.56     55.99 o 
   5   6  25        5.06      152.16     39.75 o 
   6   6  25       54.92      219.93     24.46 o 
  -7   7  25     1217.35     1382.97    109.49 o 
  -6   7  25      678.56      848.93     90.05 o 
  -5   7  25     2070.11     2051.23    118.25 o 
  -4   7  25      166.72      213.09     51.22 o 
  -3   7  25     3862.38     3743.21    133.48 o 
  -2   7  25     1499.86     1629.80     91.41 o 
  -1   7  25     3302.87     3167.26    135.48 o 
   0   7  25      739.27      689.83     88.97 o 
   1   7  25     1416.37     1321.25    114.22 o 
   2   7  25     1004.35     1183.24    111.25 o 
   3   7  25     3086.37     2711.63    166.99 o 
   4   7  25      605.64      618.56     71.88 o 
   5   7  25      406.95      504.87     53.01 o 
  -7   8  25     1353.01     1634.83    100.27 o 
  -6   8  25        0.69       86.29     42.26 o 
  -5   8  25        1.46      103.36     28.09 o 
  -4   8  25       41.13      118.46     28.23 o 
  -3   8  25       58.72      154.15     33.65 o 
  -2   8  25      117.44      178.17     43.80 o 
  -1   8  25        1.89       80.46     42.38 o 
   0   8  25       11.48      149.08     48.63 o 
   1   8  25       39.80      112.66     33.58 o 
   2   8  25      105.43      187.00     39.72 o 
   3   8  25      123.85      293.07    135.12 o 
   4   8  25      359.98      545.02     44.72 o 
   5   8  25      213.79      529.31     42.64 o 
  -7   9  25     3994.76     3871.16    147.71 o 
  -6   9  25      258.22      377.55     38.52 o 
  -5   9  25     7658.74     6850.12    218.32 o 
  -4   9  25      718.67      676.08     70.88 o 
  -3   9  25     9809.74     8840.34    218.46 o 
  -2   9  25      475.35      608.07     82.21 o 
  -1   9  25     4921.99     4555.52    171.91 o 
   0   9  25     2592.34     2342.58    175.45 o 
   1   9  25      897.71     1133.69    112.45 o 
   2   9  25      698.08      838.11    102.56 o 
   3   9  25      149.51      192.61     38.66 o 
   4   9  25     1433.14     1745.85    236.79 o 
  -6  10  25       18.49      229.20     61.81 o 
  -5  10  25      231.94      382.42     45.87 o 
  -4  10  25      753.93      958.89     82.66 o 
  -3  10  25      283.42      393.30     43.58 o 
  -2  10  25        9.49       82.63     34.95 o 
  -1  10  25     1238.70     1188.92    110.26 o 
   0  10  25     1941.94     1696.49    137.51 o 
   1  10  25     1351.29     1201.22    120.32 o 
   2  10  25       43.84      299.83     48.95 o 
   3  10  25      139.44      240.70     48.83 o 
   4  10  25       46.43      172.26     63.72 o 
  -5  11  25     5264.18     4992.82    182.85 o 
  -4  11  25      860.02      945.88     86.03 o 
  -3  11  25     2339.87     2432.16    139.24 o 
  -2  11  25       10.98       76.35     31.94 o 
  -1  11  25     2424.81     2262.95    134.17 o 
   0  11  25      561.30      676.57     91.07 o 
   1  11  25     2635.06     2477.49    203.44 o 
   2  11  25      208.21      441.67     86.82 o 
   3  11  25      107.45      549.23    287.08 o 
  -5  12  25      103.16      259.56     53.28 o 
  -4  12  25     2497.64     2374.98    148.20 o 
  -3  12  25      334.98      432.86     67.24 o 
  -2  12  25      642.01      645.96     77.93 o 
  -1  12  25      710.24      640.83     77.34 o 
   0  12  25       72.60       96.02     39.58 o 
   1  12  25        4.19      152.71     46.03 o 
   2  12  25     1013.59      914.66    100.05 o 
  -3  13  25       19.22      181.80     30.91 o 
  -2  13  25      237.20      322.38     46.33 o 
  -1  13  25      724.55      789.83     87.48 o 
   0  13  25        8.03       25.50     55.50 o 
   1  13  25     3205.88     3134.21    190.05 o 
  -8   0  26      116.16      393.50    124.99 o 
  -7   0  26      105.92      104.53     70.78 o 
  -6   0  26     3143.08     2868.27    313.09 o 
  -5   0  26     4814.52     4566.16    349.88 o 
  -4   0  26     1886.53     2084.81    238.17 o 
  -3   0  26      676.66      757.03    148.26 o 
  -2   0  26    25789.32    24831.82    837.19 o 
  -1   0  26     2620.09     2404.85    162.28 o 
   0   0  26      949.84     1000.26    196.75 o 
   1   0  26       87.01      145.85     40.65 o 
   2   0  26      619.19      614.02     72.52 o 
   3   0  26      868.92     1038.67    142.31 o 
   4   0  26     3412.30     3311.69    205.71 o 
   5   0  26      876.80      671.62    108.45 o 
   6   0  26      182.16      285.90     60.61 o 
  -8   1  26       44.79      225.74     59.42 o 
  -7   1  26      531.77      605.90    111.05 o 
  -6   1  26      227.41      237.12     72.92 o 
  -5   1  26     1607.65     1629.40    159.44 o 
  -4   1  26     1959.99     1993.41    163.10 o 
  -3   1  26      274.41      344.20     71.60 o 
  -2   1  26     2311.79     2568.86    171.76 o 
  -1   1  26      649.23      706.35    105.32 o 
   0   1  26     4853.05     4801.51    149.34 o 
   1   1  26     6049.29     5533.49    151.38 o 
   2   1  26     2692.57     2635.64     93.27 o 
   3   1  26      919.83     1005.54     71.70 o 
   4   1  26     7348.44     6321.83    175.90 o 
   5   1  26      548.49      553.03     65.36 o 
   6   1  26      449.09      650.49     67.83 o 
  -8   2  26      399.84      404.65     95.12 o 
  -7   2  26      869.42     1002.41    139.37 o 
  -6   2  26       15.94       58.57     36.20 o 
  -5   2  26     1587.63     1607.00    155.28 o 
  -4   2  26      626.55      658.97    167.21 o 
  -3   2  26      808.11      840.96    139.67 o 
  -2   2  26     2139.71     2125.96    168.84 o 
  -1   2  26      937.87     1104.09     91.70 o 
   0   2  26     1036.88     1148.63     70.90 o 
   1   2  26       35.45      170.51     31.14 o 
   2   2  26     2067.63     1972.29     92.69 o 
   3   2  26      295.07      279.70     41.41 o 
   4   2  26     4522.89     4080.35    139.64 o 
   5   2  26       40.19      189.67     38.08 o 
   6   2  26      436.89      502.87     65.14 o 
  -8   3  26      285.94      374.74     86.61 o 
  -7   3  26      112.41      195.11     81.81 o 
  -6   3  26     1065.60      924.36    125.42 o 
  -5   3  26      376.38      362.06     83.38 o 
  -4   3  26     2855.26     2737.17    190.10 o 
  -3   3  26        9.11       98.53     49.44 o 
  -2   3  26      325.38      405.79     54.69 o 
  -1   3  26     1326.00     1154.52     84.75 o 
   0   3  26     2286.29     2092.54    108.33 o 
   1   3  26        8.31      120.74     38.55 o 
   2   3  26      425.93      464.28     76.96 o 
   3   3  26      804.69      816.88     76.01 o 
   4   3  26       33.18      155.95     64.67 o 
   5   3  26      792.54      957.71     71.32 o 
   6   3  26      196.48      401.02     45.24 o 
  -8   4  26      455.95      742.88    109.72 o 
  -7   4  26     3096.88     3222.27    217.88 o 
  -6   4  26      704.57      840.20    122.58 o 
  -5   4  26     1000.36      996.47    130.13 o 
  -4   4  26     2125.33     2180.75    130.57 o 
  -3   4  26     2362.73     2378.66    102.71 o 
  -2   4  26     2518.28     2598.27    118.52 o 
  -1   4  26     7247.20     6663.68    195.88 o 
   0   4  26      281.03      382.87     52.84 o 
   1   4  26     2360.20     2302.38    145.40 o 
   2   4  26      122.19      209.73     41.08 o 
   3   4  26      806.35      872.18     99.81 o 
   4   4  26     2059.55     1914.00    116.78 o 
   5   4  26      229.81      381.39     52.07 o 
   6   4  26     1178.52     1363.27    123.49 o 
  -8   5  26      886.80     1067.87    238.54 o 
  -7   5  26      102.98      354.12     64.99 o 
  -6   5  26      877.63      952.83    127.33 o 
  -5   5  26      489.67      592.02     74.90 o 
  -4   5  26     4816.37     4541.68    144.94 o 
  -3   5  26     1609.50     1682.88     90.92 o 
  -2   5  26      795.43      747.22     74.95 o 
  -1   5  26      533.71      759.30     71.84 o 
   0   5  26     1240.89     1351.02     90.96 o 
   1   5  26     1185.01     1157.96    106.60 o 
   2   5  26        0.41      108.36     38.41 o 
   3   5  26     4715.96     4480.56    169.79 o 
   4   5  26     1529.25     1739.70    169.08 o 
   5   5  26     1130.56     1153.06     92.05 o 
  -7   6  26       21.12       97.36     31.49 o 
  -6   6  26      852.90      877.17    174.88 o 
  -5   6  26      794.31      856.00     76.72 o 
  -4   6  26     6027.87     5474.97    162.83 o 
  -3   6  26     3623.28     3081.50    118.55 o 
  -2   6  26     1452.06     1564.65     89.33 o 
  -1   6  26     1061.92     1206.12     95.73 o 
   0   6  26       81.92      206.89     47.26 o 
   1   6  26     1651.47     1806.18    134.71 o 
   2   6  26      294.26      484.61     71.19 o 
   3   6  26     3101.35     2768.66    134.14 o 
   4   6  26      471.32      579.97     71.71 o 
   5   6  26      820.57      920.99     83.37 o 
  -7   7  26        7.33      180.30     81.87 o 
  -6   7  26      530.71      611.32     78.06 o 
  -5   7  26      189.75      300.37     70.44 o 
  -4   7  26      292.87      303.57     41.19 o 
  -3   7  26     5179.87     4441.03    146.79 o 
  -2   7  26     1049.06     1087.10     77.18 o 
  -1   7  26     7593.08     6556.31    199.74 o 
   0   7  26       33.12       58.02     45.88 o 
   1   7  26     2202.18     2365.85    167.27 o 
   2   7  26     1080.35     1241.42    141.50 o 
   3   7  26     1444.27     1416.01    134.42 o 
   4   7  26      152.51      204.04     70.11 o 
   5   7  26      599.57      714.75     69.52 o 
  -7   8  26      522.05      692.99    120.91 o 
  -6   8  26     1388.59     1446.02     89.49 o 
  -5   8  26     1110.27     1302.19     95.95 o 
  -4   8  26      344.63      445.08     55.07 o 
  -3   8  26     1905.82     1782.24     99.12 o 
  -2   8  26      544.18      534.90     57.24 o 
  -1   8  26       82.49      118.24     51.65 o 
   0   8  26     1355.56     1442.86    125.50 o 
   1   8  26     5403.47     4810.58    214.57 o 
   2   8  26      199.91      278.41    110.08 o 
   3   8  26     6035.30     5834.61    256.85 o 
   4   8  26       21.52      196.46     41.19 o 
   5   8  26      354.24      678.82    134.44 o 
  -6   9  26        8.14      173.86     43.88 o 
  -5   9  26       35.14      201.53     52.49 o 
  -4   9  26      172.32      254.03     44.87 o 
  -3   9  26      612.32      479.97     79.62 o 
  -2   9  26      371.09      474.68     66.76 o 
  -1   9  26      884.87      869.70    100.63 o 
   0   9  26       63.33      202.27     53.76 o 
   1   9  26      539.10      596.13     83.33 o 
   2   9  26      349.65      409.21     63.91 o 
   3   9  26        2.94      129.67     33.19 o 
   4   9  26       54.49      111.59    100.14 o 
  -6  10  26      295.50      605.52     67.59 o 
  -5  10  26      234.26      306.05     32.09 o 
  -4  10  26      481.90      651.19     76.39 o 
  -3  10  26      230.49      207.44     48.64 o 
  -2  10  26      347.88      345.90     58.62 o 
  -1  10  26      143.04      215.56     46.87 o 
   0  10  26      438.86      503.17     82.73 o 
   1  10  26      545.80      615.56     89.12 o 
   2  10  26      157.08      300.83     94.94 o 
   3  10  26      779.19      832.33     92.85 o 
  -5  11  26      335.74      583.60     77.07 o 
  -4  11  26       76.79      166.09     40.32 o 
  -3  11  26     2015.67     1947.87    127.94 o 
  -2  11  26       78.00      141.87     41.32 o 
  -1  11  26     2993.59     2896.00    150.04 o 
   0  11  26      641.31      703.65     99.48 o 
   1  11  26      374.61      423.45     72.08 o 
   2  11  26      391.99      525.05     77.31 o 
   3  11  26      303.59      416.68     85.76 o 
  -4  12  26       47.93      181.06     47.21 o 
  -3  12  26      513.35      624.96     76.98 o 
  -2  12  26       36.84       56.02     50.66 o 
  -1  12  26        1.62      193.24     47.97 o 
   0  12  26        8.06      182.51    101.07 o 
   1  12  26     1697.30     1737.58    271.95 o 
   2  12  26       31.29      315.59     95.61 o 
  -2  13  26        2.80      102.53     32.16 o 
  -1  13  26     2761.37     2928.43    152.79 o 
   0  13  26       12.08      202.71     42.24 o 
  -8   1  27       53.17       31.72     40.13 o 
  -7   1  27      769.95      839.71    131.61 o 
  -6   1  27       17.75      118.23     50.43 o 
  -5   1  27      454.86      535.21    101.27 o 
  -4   1  27      266.00      306.37    104.34 o 
  -3   1  27     5026.08     4687.94    514.65 o 
  -2   1  27        4.51      124.70     42.09 o 
  -1   1  27      555.68      722.89     80.31 o 
   0   1  27       77.98      252.24     35.01 o 
   1   1  27       40.47      314.54     39.60 o 
   2   1  27      114.09      212.52     40.79 o 
   3   1  27      254.37      386.54     45.86 o 
   4   1  27      405.26      497.88     64.30 o 
   5   1  27       15.88      177.18     40.49 o 
   6   1  27     2116.51     2100.20    123.52 o 
  -8   2  27     1630.91     1402.54    162.77 o 
  -7   2  27       12.70      230.18     67.37 o 
  -6   2  27        3.94      161.07     52.25 o 
  -5   2  27      837.46      872.46    123.93 o 
  -4   2  27      701.92      881.20    115.55 o 
  -3   2  27      414.64      502.72     85.75 o 
  -2   2  27      625.70      851.31     88.08 o 
  -1   2  27      631.46      930.64     98.35 o 
   0   2  27     1601.19     1818.34    156.60 o 
   1   2  27     1754.95     1963.93     94.92 o 
   2   2  27       90.55      186.06     41.12 o 
   3   2  27        3.39       87.04     37.08 o 
   4   2  27      267.36      465.22     53.30 o 
   5   2  27      253.98      530.61     58.44 o 
   6   2  27       38.68      326.27     33.35 o 
  -8   3  27        8.59      143.05     54.28 o 
  -7   3  27     2570.04     2456.14    271.25 o 
  -6   3  27      101.14      266.89     59.82 o 
  -5   3  27     1926.56     2126.58    182.23 o 
  -4   3  27     1581.20     1714.72    159.27 o 
  -3   3  27     7552.12     6954.33    296.12 o 
  -2   3  27     1294.39     1503.44     94.80 o 
  -1   3  27     7115.21     7303.99    205.55 o 
   0   3  27       97.92      200.65     38.35 o 
   1   3  27     1464.42     1451.39     92.13 o 
   2   3  27       29.07      147.82     33.82 o 
   3   3  27      163.71      402.39     50.47 o 
   4   3  27     3163.65     2944.60    138.06 o 
   5   3  27      235.34      326.57     60.38 o 
  -8   4  27      189.84      262.77     50.76 o 
  -7   4  27       22.95      215.73     57.62 o 
  -6   4  27       44.67       79.68    139.31 o 
  -5   4  27     1804.25     2064.35    179.64 o 
  -4   4  27        1.39      102.02     50.35 o 
  -3   4  27       27.01      160.17     37.59 o 
  -2   4  27        5.24      108.87     28.01 o 
  -1   4  27     1860.15     1806.19    106.10 o 
   0   4  27     4431.41     4282.99    200.48 o 
   1   4  27      148.46      283.12     54.02 o 
   2   4  27       12.42       88.18     27.07 o 
   3   4  27       49.47      203.08     36.05 o 
   4   4  27     1047.73     1074.63     89.51 o 
   5   4  27     1872.56     1881.08    109.30 o 
  -7   5  27     1772.86     1933.97    172.33 o 
  -6   5  27     2248.29     2569.29    259.06 o 
  -5   5  27      827.41     1065.26    132.83 o 
  -4   5  27      879.22      997.96     79.18 o 
  -3   5  27       19.96       82.12     27.19 o 
  -2   5  27      224.97      283.99     43.69 o 
  -1   5  27     2468.12     2497.74    123.79 o 
   0   5  27     1082.58     1389.33    106.30 o 
   1   5  27     3509.39     3152.54    225.65 o 
   2   5  27     2308.04     2162.71    144.46 o 
   3   5  27       64.61      170.10     57.38 o 
   4   5  27      602.62      754.58    107.98 o 
   5   5  27       74.84      263.72     51.28 o 
  -7   6  27      269.67      345.32    112.08 o 
  -6   6  27       43.89       32.00     46.11 o 
  -5   6  27      142.43      192.29     42.08 o 
  -4   6  27        3.64       71.27     27.73 o 
  -3   6  27      482.61      507.17     77.00 o 
  -2   6  27     2375.09     2217.74    133.29 o 
  -1   6  27      618.88      800.49     75.12 o 
   0   6  27      178.55      200.68     63.17 o 
   1   6  27     2325.21     2149.43    147.36 o 
   2   6  27     1903.58     1965.03    142.24 o 
   3   6  27      464.91      571.13     82.16 o 
   4   6  27      489.96      774.52     74.22 o 
   5   6  27       12.07      138.45     78.32 o 
  -7   7  27       92.34      138.06     33.52 o 
  -6   7  27      852.68     1102.32     95.31 o 
  -5   7  27      104.71      236.92     67.29 o 
  -4   7  27        2.57      154.57     26.62 o 
  -3   7  27      465.19      539.08     58.51 o 
  -2   7  27       75.86      192.10     31.48 o 
  -1   7  27      116.42      145.02     46.04 o 
   0   7  27      701.08      865.25     95.15 o 
   1   7  27      823.81     1002.65    106.40 o 
   2   7  27     1315.95     1307.34    197.22 o 
   3   7  27      605.74      728.49     91.99 o 
   4   7  27      193.25      381.07     49.80 o 
   5   7  27      111.71       71.15     52.63 o 
  -6   8  27     1459.60     1207.19    105.93 o 
  -5   8  27     1161.36     1177.60     90.58 o 
  -4   8  27     4102.71     4191.26    146.80 o 
  -3   8  27      285.59      329.85     42.63 o 
  -2   8  27     5500.54     5346.55    161.49 o 
  -1   8  27     1142.07      984.26    106.52 o 
   0   8  27     1201.27     1321.35    119.77 o 
   1   8  27      476.51      841.35     97.37 o 
   2   8  27     2787.08     2508.18    274.91 o 
   3   8  27      325.61      489.58     65.68 o 
   4   8  27      674.51      769.57     86.17 o 
  -6   9  27       90.05      143.07     61.21 o 
  -5   9  27      300.85      413.47     53.07 o 
  -4   9  27       81.34      177.69     39.65 o 
  -3   9  27      878.83      846.94     90.17 o 
  -2   9  27      416.91      413.59     59.46 o 
  -1   9  27      109.44      116.58    125.23 o 
   0   9  27       43.43       72.40     47.46 o 
   1   9  27      144.71      350.54     58.06 o 
   2   9  27     1363.17     1375.40    198.54 o 
   3   9  27       25.11      137.29     48.04 o 
   4   9  27        0.64       27.41     32.85 o 
  -5  10  27       33.01       12.95     21.35 o 
  -4  10  27     5223.43     4920.37    163.50 o 
  -3  10  27      516.43      468.54     70.69 o 
  -2  10  27     4355.77     3716.83    161.33 o 
  -1  10  27      553.33      554.75     83.69 o 
   0  10  27     2920.66     2941.63    184.87 o 
   1  10  27      100.84      158.41     46.09 o 
   2  10  27     1494.05     1489.23    131.27 o 
   3  10  27     2749.23     2478.77    199.02 o 
  -4  11  27      244.90      381.95     88.31 o 
  -3  11  27     2116.08     2102.38    130.09 o 
  -2  11  27      415.09      452.26     61.87 o 
  -1  11  27      424.44      412.03     70.00 o 
   0  11  27       67.49      186.53     59.56 o 
   1  11  27       69.88      171.50     49.30 o 
   2  11  27      534.27      696.12    101.74 o 
  -3  12  27      377.01      492.64     56.43 o 
  -2  12  27     1111.85      995.35     93.11 o 
  -1  12  27       57.22      163.34     55.18 o 
   0  12  27     3167.17     3023.08    333.01 o 
   1  12  27      138.67      363.87     56.12 o 
  -8   0  28     2565.38     2465.27    295.31 o 
  -7   0  28      630.83      742.16    172.26 o 
  -6   0  28     5817.77     4577.49    380.95 o 
  -5   0  28     3683.13     3403.82    301.40 o 
  -4   0  28     2219.97     1964.08    235.73 o 
  -3   0  28      167.57      208.08     81.50 o 
  -2   0  28     4356.48     3883.57    303.59 o 
  -1   0  28      180.14      240.73     76.99 o 
   0   0  28      232.89      283.91     63.47 o 
   1   0  28     5387.51     5107.13    397.88 o 
   2   0  28      109.49      169.44     55.24 o 
   3   0  28     2253.22     2262.41    125.50 o 
   4   0  28      167.94      345.04     65.72 o 
   5   0  28     2659.26     2672.01    192.56 o 
  -8   1  28     3496.75     3774.03    355.18 o 
  -7   1  28        2.47      188.90     87.84 o 
  -6   1  28     1533.01     1599.17    318.09 o 
  -5   1  28        6.45      166.53     51.81 o 
  -4   1  28     2890.49     3125.03    199.82 o 
  -3   1  28     8355.43     8330.61    333.22 o 
  -2   1  28     8233.32     7439.71    612.48 o 
  -1   1  28     5656.69     5544.79    204.60 o 
   0   1  28      810.04      790.66    106.82 o 
   1   1  28     6066.01     5690.21    174.33 o 
   2   1  28     1548.37     1604.78    113.46 o 
   3   1  28     9030.86     8303.46    232.59 o 
   4   1  28     3535.47     3265.42    143.69 o 
   5   1  28     2913.35     2895.86    141.45 o 
  -8   2  28      449.02      667.72    102.55 o 
  -7   2  28      772.76      744.55    128.74 o 
  -6   2  28      376.84      520.64     98.01 o 
  -5   2  28     1757.80     1792.58    170.98 o 
  -4   2  28      548.67      492.22     89.51 o 
  -3   2  28       26.91      201.50     95.88 o 
  -2   2  28      198.40      394.84     75.10 o 
  -1   2  28     2657.37     2467.85    140.29 o 
   0   2  28      199.68      360.70     48.58 o 
   1   2  28     3255.15     3277.13    117.90 o 
   2   2  28      408.22      494.54     61.02 o 
   3   2  28     1542.17     1457.32    100.98 o 
   4   2  28       47.09      101.39     34.14 o 
   5   2  28      503.99      705.88     86.77 o 
  -7   3  28       19.19       30.70     72.00 o 
  -6   3  28     1986.42     2126.34    188.12 o 
  -5   3  28      275.74      306.51     70.63 o 
  -4   3  28     1941.56     2104.11    179.93 o 
  -3   3  28      196.15      176.57     47.53 o 
  -2   3  28     5414.13     5096.11    204.08 o 
  -1   3  28       41.05      206.88     36.42 o 
   0   3  28     3577.19     3378.87    135.07 o 
   1   3  28     1066.50     1047.02     80.43 o 
   2   3  28       60.80       90.53     32.50 o 
   3   3  28     1091.64     1086.02     86.93 o 
   4   3  28      226.95      430.18     52.08 o 
   5   3  28      200.69      232.53     97.50 o 
  -7   4  28      123.47      338.91     73.58 o 
  -6   4  28     2710.17     2764.51    211.80 o 
  -5   4  28     1021.32     1131.60    134.13 o 
  -4   4  28      272.19      174.09     55.22 o 
  -3   4  28     2498.91     2709.79    239.20 o 
  -2   4  28     2098.56     2281.39    116.58 o 
  -1   4  28     3632.82     3456.89    171.16 o 
   0   4  28      286.75      403.90     61.90 o 
   1   4  28       51.22      104.37     84.00 o 
   2   4  28     1630.25     1621.49    123.02 o 
   3   4  28      277.20      471.81     54.82 o 
   4   4  28     1576.44     1529.58    104.98 o 
   5   4  28      222.51      405.80     63.67 o 
  -7   5  28       77.47      308.52     86.92 o 
  -6   5  28      432.29      604.52    104.28 o 
  -5   5  28       22.51      102.17     76.02 o 
  -4   5  28        4.39      116.35     43.58 o 
  -3   5  28     3283.58     3308.89    133.67 o 
  -2   5  28     1765.41     1896.10    112.54 o 
  -1   5  28     3320.61     3147.92    134.17 o 
   0   5  28     3482.72     3335.01    170.76 o 
   1   5  28       36.83       72.89     31.69 o 
   2   5  28     1374.22     1615.27    127.00 o 
   3   5  28      148.23      273.20     57.41 o 
   4   5  28       16.33      187.56     65.54 o 
   5   5  28        3.61      124.04     37.14 o 
  -7   6  28      616.38      731.05     87.53 o 
  -6   6  28      311.22      395.59     68.11 o 
  -5   6  28     2401.35     2489.51    193.57 o 
  -4   6  28     2234.92     2416.95    110.92 o 
  -3   6  28     3720.23     3605.37    129.11 o 
  -2   6  28     3257.46     3096.60    139.88 o 
  -1   6  28      391.39      437.49     54.47 o 
   0   6  28     3136.50     2921.28    162.59 o 
   1   6  28      207.30      252.27     51.43 o 
   2   6  28     1541.54     1663.54    132.71 o 
   3   6  28       26.54      249.38     40.43 o 
   4   6  28     2170.33     2113.81    108.08 o 
  -6   7  28      246.50      555.60    111.65 o 
  -5   7  28     2529.93     2475.11    145.50 o 
  -4   7  28      465.02      474.10     53.67 o 
  -3   7  28      878.46      999.84     75.84 o 
  -2   7  28       63.65      193.30     41.65 o 
  -1   7  28      115.83      161.89     41.74 o 
   0   7  28      403.69      483.66     69.88 o 
   1   7  28      440.10      506.99    105.48 o 
   2   7  28     2851.98     3074.07    177.45 o 
   3   7  28       88.40      250.44     73.67 o 
   4   7  28      906.60     1005.77    105.86 o 
  -6   8  28      377.90      728.32    127.82 o 
  -5   8  28      410.99      555.02    101.11 o 
  -4   8  28     3314.45     3054.69    124.27 o 
  -3   8  28       28.40      208.51     70.81 o 
  -2   8  28      467.09      428.61     83.56 o 
  -1   8  28      296.79      327.04     65.55 o 
   0   8  28     1226.72     1315.12    120.70 o 
   1   8  28       30.05      115.93     33.85 o 
   2   8  28     2421.08     2358.87    159.45 o 
   3   8  28        0.89       56.14     71.21 o 
   4   8  28      367.87      480.88     50.25 o 
  -5   9  28     1028.82     1272.81    107.53 o 
  -4   9  28     1159.01     1163.56     83.19 o 
  -3   9  28      140.11      244.75     60.92 o 
  -2   9  28      463.75      568.63     67.35 o 
  -1   9  28     2292.90     1985.69    146.22 o 
   0   9  28        5.35      137.69     44.42 o 
   1   9  28      109.20      288.97     81.21 o 
   2   9  28     1525.03     1466.98    236.88 o 
   3   9  28      193.66      355.52     68.35 o 
  -5  10  28       40.49      265.90     37.08 o 
  -4  10  28      113.46      298.40     36.09 o 
  -3  10  28       79.88      183.64     37.95 o 
  -2  10  28     1095.74     1104.60    104.19 o 
  -1  10  28      632.04      781.31     96.95 o 
   0  10  28       24.67      109.94     75.96 o 
   1  10  28       96.98      251.53     47.54 o 
   2  10  28      846.62      877.98    126.60 o 
  -4  11  28       46.34      271.27     49.75 o 
  -3  11  28      231.56      291.90     58.18 o 
  -2  11  28       41.39       88.41     47.63 o 
  -1  11  28       55.63      193.74     51.10 o 
   0  11  28      184.86      298.56     56.20 o 
   1  11  28      131.33      291.05     52.63 o 
  -2  12  28     2250.24     2310.38    135.10 o 
  -1  12  28        0.30      152.54     37.93 o 
   0  12  28     2024.30     1841.61    147.71 o 
  -7   1  29      135.75      244.35     68.54 o 
  -6   1  29      420.50      582.74     98.34 o 
  -5   1  29       38.99      228.78     77.60 o 
  -4   1  29      766.13      938.58    122.27 o 
  -3   1  29       13.24      201.27     50.52 o 
  -2   1  29      394.11      382.13    109.83 o 
  -1   1  29      913.00     1254.68    125.60 o 
   0   1  29      852.82     1006.86     93.56 o 
   1   1  29       11.23      180.21     31.78 o 
   2   1  29      534.89      582.06     66.15 o 
   3   1  29        2.13      158.98     30.73 o 
   4   1  29       97.97      259.90     44.19 o 
   5   1  29      256.83      397.70     45.49 o 
  -7   2  29      570.49      732.49     92.78 o 
  -6   2  29     1813.59     1887.47    333.19 o 
  -5   2  29      108.19      169.42     45.76 o 
  -4   2  29       86.83      141.72     73.03 o 
  -3   2  29      169.22      222.88     80.77 o 
  -2   2  29     6069.99     5747.05    431.69 o 
  -1   2  29     1000.00     1042.71     97.61 o 
   0   2  29     1863.17     2003.69    130.08 o 
   1   2  29     1526.35     1590.71     96.26 o 
   2   2  29     1970.84     1880.28    111.47 o 
   3   2  29      744.63      755.84     72.88 o 
   4   2  29      880.08      890.87     99.24 o 
   5   2  29      676.01      712.47     78.22 o 
  -7   3  29       48.91      149.50     92.22 o 
  -6   3  29     1149.50     1217.68    239.45 o 
  -5   3  29      465.15      629.28    102.71 o 
  -4   3  29     1458.53     1487.64    150.81 o 
  -3   3  29      497.22      542.14    232.81 o 
  -2   3  29        7.38      120.39     37.01 o 
  -1   3  29     4993.42     4619.88    197.89 o 
   0   3  29      153.94      319.49     43.57 o 
   1   3  29       46.01      169.02     50.35 o 
   2   3  29      343.36      384.16     46.47 o 
   3   3  29       15.50      111.64     41.04 o 
   4   3  29       24.55      226.53     72.81 o 
   5   3  29      812.17     1007.64    197.61 o 
  -7   4  29     2785.44     2764.71    400.99 o 
  -6   4  29     1958.68     1962.73    191.08 o 
  -5   4  29     1466.31     1392.68    149.37 o 
  -4   4  29      209.23      264.12     65.95 o 
  -3   4  29      135.54      333.12     76.81 o 
  -2   4  29     5867.37     5533.38    219.58 o 
  -1   4  29        0.10      164.85     29.34 o 
   0   4  29     6774.64     6168.38    213.69 o 
   1   4  29       39.36      205.07     47.79 o 
   2   4  29      960.45      891.47     94.29 o 
   3   4  29     1078.46     1113.02     86.58 o 
   4   4  29      370.97      615.28     61.34 o 
   5   4  29     1720.64     1715.43    219.90 o 
  -7   5  29       19.47      108.06     63.65 o 
  -6   5  29      227.05      418.11    105.14 o 
  -5   5  29      147.81      293.04     50.84 o 
  -4   5  29      126.94      296.54     63.71 o 
  -3   5  29       68.57      184.13     39.79 o 
  -2   5  29      167.44      292.50     45.58 o 
  -1   5  29      451.83      538.58     65.73 o 
   0   5  29     3822.48     3341.75    237.37 o 
   1   5  29      316.91      352.31     61.45 o 
   2   5  29     2055.75     2118.04    143.70 o 
   3   5  29      229.95      469.24     66.90 o 
   4   5  29       82.08      229.64     50.47 o 
  -6   6  29        6.33      114.25    108.43 o 
  -5   6  29     1902.45     2168.15    344.71 o 
  -4   6  29      420.07      640.00     96.52 o 
  -3   6  29       29.93      115.40     25.33 o 
  -2   6  29       68.82      191.83     52.44 o 
  -1   6  29      105.12      194.04     43.79 o 
   0   6  29      643.97      630.21     81.90 o 
   1   6  29     1046.52     1050.15    104.34 o 
   2   6  29      581.72      641.06     93.76 o 
   3   6  29     1649.86     1742.07    259.80 o 
   4   6  29       15.23      137.06     51.53 o 
  -6   7  29      120.40      278.89     46.31 o 
  -5   7  29      525.86      620.51     84.78 o 
  -4   7  29     1756.84     1798.95     96.59 o 
  -3   7  29      653.71      648.49     67.47 o 
  -2   7  29      996.74     1207.48    132.39 o 
  -1   7  29     2784.71     2862.08    166.88 o 
   0   7  29     1986.01     2022.94    189.52 o 
   1   7  29      616.44      769.02     93.79 o 
   2   7  29     2467.09     2290.10    150.32 o 
   3   7  29      126.83      200.30     34.48 o 
   4   7  29      647.98      647.63     94.13 o 
  -6   8  29      261.20      332.71     43.37 o 
  -5   8  29       44.65       96.73     83.33 o 
  -4   8  29      252.51      396.23     78.24 o 
  -3   8  29      757.78      763.67     66.46 o 
  -2   8  29      345.51      467.90     73.57 o 
  -1   8  29      126.39      231.73     64.98 o 
   0   8  29      746.15      769.39     90.45 o 
   1   8  29      183.95      262.83     43.55 o 
   2   8  29      177.45      292.36     70.67 o 
   3   8  29      473.09      509.65     77.80 o 
  -5   9  29     3038.19     2919.05    115.57 o 
  -4   9  29       77.81      270.06     77.77 o 
  -3   9  29     4506.64     3573.99    155.32 o 
  -2   9  29       47.63      185.53     46.62 o 
  -1   9  29     2219.41     2204.36    159.60 o 
   0   9  29        1.48       94.01     38.02 o 
   1   9  29     6383.02     5545.83    351.91 o 
   2   9  29       30.43       35.90    101.35 o 
  -4  10  29      841.78     1018.30    120.09 o 
  -3  10  29       59.68      219.18     45.88 o 
  -2  10  29      382.22      438.96     70.11 o 
  -1  10  29        3.29       94.40     49.71 o 
   0  10  29        0.25      160.69     46.40 o 
   1  10  29        3.42       44.04     30.63 o 
   2  10  29       15.02      250.90     57.07 o 
  -3  11  29     4198.63     3783.38    159.42 o 
  -2  11  29      599.19      571.20     67.58 o 
  -1  11  29     1617.22     1463.66    146.55 o 
   0  11  29      237.92      337.32    123.64 o 
  -7   0  30     3518.22     3403.58    356.95 o 
  -6   0  30     1164.05     1375.30    225.26 o 
  -5   0  30     4140.25     4000.40    336.85 o 
  -4   0  30      122.57      274.60     87.59 o 
  -3   0  30     7432.33     7278.62    448.81 o 
  -2   0  30      500.78      514.72    123.90 o 
  -1   0  30      225.91      457.46    113.79 o 
   0   0  30     1945.33     2034.50    221.36 o 
   1   0  30       27.86      102.88    144.67 o 
   2   0  30     6971.16     6425.93    280.83 o 
   3   0  30     4530.45     3836.06    338.55 o 
   4   0  30     6730.80     6029.91    442.96 o 
  -7   1  30        2.76      192.98     86.37 o 
  -6   1  30     1092.57     1310.72    196.75 o 
  -5   1  30     3528.86     3370.34    244.44 o 
  -4   1  30        1.07      195.12     59.82 o 
  -3   1  30      319.56      415.99     81.68 o 
  -2   1  30      303.61      402.54     76.46 o 
  -1   1  30     1387.45     1535.38    139.68 o 
   0   1  30     1547.71     1840.14    123.30 o 
   1   1  30       55.13      187.13     46.58 o 
   2   1  30     2371.64     2313.64    142.34 o 
   3   1  30        8.71      176.80     25.15 o 
   4   1  30      515.00      640.34     82.99 o 
  -7   2  30     1731.23     2024.66    178.14 o 
  -6   2  30       18.08      155.68     47.15 o 
  -5   2  30     3578.52     3543.91    233.37 o 
  -4   2  30      464.50      556.54     92.77 o 
  -3   2  30     6240.18     5685.61    318.33 o 
  -2   2  30     1117.82     1372.58    134.58 o 
  -1   2  30     2939.80     3033.35    185.21 o 
   0   2  30      994.15     1214.74    103.78 o 
   1   2  30      489.37      619.91     72.01 o 
   2   2  30     2790.03     2847.68    124.90 o 
   3   2  30      478.79      752.63     67.29 o 
   4   2  30     2348.01     2453.27    158.40 o 
  -7   3  30      207.79      441.91    129.26 o 
  -6   3  30       25.00      249.46     43.06 o 
  -5   3  30      218.87      325.31     57.34 o 
  -4   3  30      680.04      918.57    172.51 o 
  -3   3  30        0.48       97.81     34.78 o 
  -2   3  30     5550.29     5095.30    251.98 o 
  -1   3  30       86.25      230.58     41.07 o 
   0   3  30     1242.42     1294.12    104.23 o 
   1   3  30      666.25      800.83     88.54 o 
   2   3  30      348.57      304.17     59.09 o 
   3   3  30       29.16       12.97     34.99 o 
   4   3  30      332.95      449.66     42.88 o 
  -7   4  30       88.40      215.14     60.36 o 
  -6   4  30       34.85      239.48    115.43 o 
  -5   4  30      284.62      433.90    101.30 o 
  -4   4  30     1019.55      908.65    120.24 o 
  -3   4  30     1470.45     1663.10    148.38 o 
  -2   4  30      243.74      244.53     44.69 o 
  -1   4  30      791.03      909.26     77.95 o 
   0   4  30       30.37      208.77     41.51 o 
   1   4  30     2008.43     1987.48    138.24 o 
   2   4  30      104.92      245.48     41.87 o 
   3   4  30      192.88      337.43     55.92 o 
   4   4  30       32.62      114.28     27.80 o 
  -6   5  30      348.04      296.65     95.88 o 
  -5   5  30      735.61      816.61    106.33 o 
  -4   5  30     1386.98     1620.39    154.27 o 
  -3   5  30      269.03      323.00     92.28 o 
  -2   5  30     5185.55     4639.40    170.37 o 
  -1   5  30     4281.02     4298.97    162.07 o 
   0   5  30     1599.65     1717.31    131.59 o 
   1   5  30      998.80     1317.29    116.73 o 
   2   5  30       55.32      208.94     39.11 o 
   3   5  30      542.82      528.72     68.53 o 
   4   5  30      323.98      646.31     96.17 o 
  -6   6  30      244.67      125.72     83.94 o 
  -5   6  30      482.21      559.15     90.70 o 
  -4   6  30      194.66      292.00     62.25 o 
  -3   6  30        1.43       92.94     35.52 o 
  -2   6  30        4.92      124.36     26.55 o 
  -1   6  30       19.28      163.45     39.07 o 
   0   6  30     1625.14     1746.16    136.10 o 
   1   6  30     1618.38     1525.08    135.95 o 
   2   6  30     1996.09     2380.80    163.54 o 
   3   6  30     1155.78     1320.06    110.10 o 
  -6   7  30     2331.13     2493.85    271.79 o 
  -5   7  30      622.03      756.63    102.43 o 
  -4   7  30     3034.92     2793.81    180.62 o 
  -3   7  30      669.00      660.10     59.58 o 
  -2   7  30      399.69      471.90    126.47 o 
  -1   7  30      234.75      377.85     56.04 o 
   0   7  30       30.43      186.58     68.71 o 
   1   7  30     2775.60     2817.30    178.99 o 
   2   7  30      247.59      287.78     95.80 o 
   3   7  30     4205.42     4287.07    199.18 o 
  -5   8  30      112.24      303.89     46.93 o 
  -4   8  30     2108.79     2078.11    146.29 o 
  -3   8  30      208.20      388.44     36.77 o 
  -2   8  30        1.17      154.63     39.05 o 
  -1   8  30       17.08       83.45     37.30 o 
   0   8  30      912.00      956.47    104.90 o 
   1   8  30      853.46      888.79     99.16 o 
   2   8  30      193.70      307.99     47.56 o 
   3   8  30      672.07      752.03    145.46 o 
  -4   9  30     1072.50     1185.35     71.23 o 
  -3   9  30       12.26       76.01     30.21 o 
  -2   9  30        4.36      108.85     48.60 o 
  -1   9  30      841.05      958.72    127.11 o 
   0   9  30        9.66      159.10     45.02 o 
   1   9  30      269.29      393.65     52.97 o 
   2   9  30        1.11      132.31     54.21 o 
  -3  10  30       16.47       77.14     24.58 o 
  -2  10  30      438.01      696.27     81.68 o 
  -1  10  30      769.88      792.54     99.60 o 
   0  10  30     2268.45     2092.74    178.49 o 
   1  10  30      157.66      274.08     49.31 o 
  -7   1  31      325.22      414.82     86.34 o 
  -6   1  31      112.96      288.17     40.81 o 
  -5   1  31      242.08      359.85     52.85 o 
  -4   1  31      400.26      620.70     90.39 o 
  -3   1  31       72.69      184.72     44.39 o 
  -2   1  31      437.49      523.50     87.17 o 
  -1   1  31     1260.30     1395.59    135.64 o 
   0   1  31      660.18      784.80     99.32 o 
   1   1  31     2000.69     2169.11    129.16 o 
   2   1  31      140.64      200.49     35.18 o 
   3   1  31      140.27      345.12     66.96 o 
   4   1  31       31.50      177.18     44.25 o 
  -6   2  31       11.60      179.94     86.01 o 
  -5   2  31     1087.91     1140.47    135.68 o 
  -4   2  31      207.86      305.11     59.45 o 
  -3   2  31     1753.96     1608.32    152.20 o 
  -2   2  31      311.85      513.98     82.87 o 
  -1   2  31     1912.40     1927.38    245.78 o 
   0   2  31     3052.48     3167.78    160.04 o 
   1   2  31      575.19      728.44     73.13 o 
   2   2  31      100.68      294.96     56.83 o 
   3   2  31       53.56      299.52     55.53 o 
   4   2  31     1049.81     1238.00    108.39 o 
  -6   3  31      278.02      318.89    121.28 o 
  -5   3  31       11.25      219.79     74.37 o 
  -4   3  31      152.30      352.47     62.89 o 
  -3   3  31      773.48      748.99    105.53 o 
  -2   3  31      555.47      749.67     98.16 o 
  -1   3  31     6327.53     5856.84    225.46 o 
   0   3  31     1364.71     1374.36    109.20 o 
   1   3  31     4066.13     3550.79    217.08 o 
   2   3  31        9.30      112.29     35.79 o 
   3   3  31     1382.59     1466.39    113.82 o 
   4   3  31      184.68      326.49     45.34 o 
  -6   4  31        3.68      262.29     98.31 o 
  -5   4  31      798.39      985.05    126.80 o 
  -4   4  31      183.06      219.78     50.37 o 
  -3   4  31       25.81       84.80     81.81 o 
  -2   4  31      114.82      219.42     46.09 o 
  -1   4  31     2638.91     2624.85    148.69 o 
   0   4  31     1590.56     1810.86    127.77 o 
   1   4  31      925.52     1056.42    114.18 o 
   2   4  31        3.48      112.85     71.83 o 
   3   4  31        8.23      142.40     48.05 o 
   4   4  31      757.55      836.20     94.75 o 
  -6   5  31     1200.89     1385.24    147.96 o 
  -5   5  31        6.26      139.13     67.25 o 
  -4   5  31     1792.28     1733.72    160.01 o 
  -3   5  31     1921.00     1943.66    165.91 o 
  -2   5  31        1.87      209.90     56.08 o 
  -1   5  31     3040.72     2711.45    127.30 o 
   0   5  31        1.43      134.71     32.33 o 
   1   5  31       10.65       64.38     36.40 o 
   2   5  31      577.33      565.61     84.67 o 
   3   5  31      272.53      625.52     61.06 o 
  -5   6  31      327.33      465.63     91.92 o 
  -4   6  31      154.10      339.69     74.80 o 
  -3   6  31      421.20      573.72     89.99 o 
  -2   6  31       21.34       52.24     71.36 o 
  -1   6  31      641.68      722.04    148.19 o 
   0   6  31       31.76      266.57     59.78 o 
   1   6  31     3812.39     3577.70    180.76 o 
   2   6  31        1.53      148.15     80.10 o 
   3   6  31      920.49     1120.30    127.61 o 
  -5   7  31       14.11      269.24     73.95 o 
  -4   7  31      344.85      535.23    160.75 o 
  -3   7  31      642.74      764.03    106.65 o 
  -2   7  31       15.68      166.49     56.64 o 
  -1   7  31      350.49      568.69     74.85 o 
   0   7  31     2314.23     2193.74    283.65 o 
   1   7  31      599.15      950.30     98.27 o 
   2   7  31      209.06      378.67     61.57 o 
  -4   8  31      605.74      912.81     57.91 o 
  -3   8  31       90.60      171.17     75.49 o 
  -2   8  31      849.97      937.93    105.69 o 
  -1   8  31       45.07      201.48     56.30 o 
   0   8  31     1770.88     2102.98    148.66 o 
   1   8  31       97.85      322.61     77.30 o 
   2   8  31     1020.54      846.48     88.30 o 
  -3   9  31        1.15       77.93     50.52 o 
  -2   9  31      114.01      267.10     58.85 o 
  -1   9  31        3.53       83.42     36.60 o 
   0   9  31      829.17      984.23    101.19 o 
   1   9  31      276.10      433.72     74.58 o 
  -2  10  31     2734.93     2702.92    171.53 o 
  -1  10  31       87.24      318.34     59.50 o 
  -6   0  32     2179.12     2265.36    254.01 o 
  -5   0  32     1575.92     1434.02    211.98 o 
  -4   0  32      115.93      145.34     53.60 o 
  -3   0  32        0.86       19.86     46.66 o 
  -2   0  32      505.57      504.85    110.01 o 
  -1   0  32      211.65      195.17     70.90 o 
   0   0  32     2953.05     2803.58    244.02 o 
   1   0  32      155.23      359.51     61.77 o 
   2   0  32      891.21     1092.38    113.63 o 
   3   0  32      113.21      242.26     53.15 o 
  -6   1  32     5648.80     5619.76    296.86 o 
  -5   1  32      591.10      993.80    128.95 o 
  -4   1  32     1787.55     1936.63    169.57 o 
  -3   1  32      130.26      290.37     52.44 o 
  -2   1  32     2948.28     2783.99    182.22 o 
  -1   1  32      143.23      222.15     46.88 o 
   0   1  32     1603.27     1829.39    148.81 o 
   1   1  32    12164.41    11077.16    420.12 o 
   2   1  32      395.04      546.99     80.95 o 
   3   1  32     4710.40     4456.43    346.29 o 
  -6   2  32      374.69      489.57     62.92 o 
  -5   2  32        2.24      -35.33     35.70 o 
  -4   2  32       13.63       33.46    125.05 o 
  -3   2  32       33.08      100.17     31.75 o 
  -2   2  32       57.71      120.58    150.70 o 
  -1   2  32      382.87      423.38     67.37 o 
   0   2  32        1.17      166.18     36.73 o 
   1   2  32       69.04      356.71    110.07 o 
   2   2  32       37.56      173.07     45.99 o 
   3   2  32       20.04      217.06    103.73 o 
  -6   3  32      793.73      855.53    104.58 o 
  -5   3  32       49.76      406.41     56.16 o 
  -4   3  32     1439.61     1477.63    146.48 o 
  -3   3  32     1308.11     1708.15    152.52 o 
  -2   3  32     1467.70     1593.28    145.54 o 
  -1   3  32      988.53     1216.30    121.02 o 
   0   3  32      846.00     1006.36    129.12 o 
   1   3  32      440.54      568.96     86.06 o 
   2   3  32      491.05      680.64    102.36 o 
   3   3  32      188.49      457.66     90.38 o 
  -6   4  32      614.64      811.29    103.79 o 
  -5   4  32      543.46      746.00     96.71 o 
  -4   4  32     1009.02      937.51    297.13 o 
  -3   4  32     2206.79     2431.81    183.04 o 
  -2   4  32     1375.74     1444.16    139.05 o 
  -1   4  32     6334.18     6114.12    232.32 o 
   0   4  32     3845.50     3765.49    226.22 o 
   1   4  32      550.85      816.91     86.79 o 
   2   4  32      413.69      607.58     68.70 o 
   3   4  32      398.19      565.46     58.60 o 
  -5   5  32       34.05       33.75     56.16 o 
  -4   5  32       48.36      333.19    114.52 o 
  -3   5  32      506.05      693.47    192.00 o 
  -2   5  32      390.29      543.49    104.71 o 
  -1   5  32      222.55      352.17     64.38 o 
   0   5  32       14.70      180.82     36.37 o 
   1   5  32      357.86      739.53     83.60 o 
   2   5  32      364.17      552.05     63.00 o 
   3   5  32      160.23      478.27     64.47 o 
  -5   6  32     2353.57     2284.64    165.74 o 
  -4   6  32      284.00      383.47    119.45 o 
  -3   6  32     2116.92     2476.72    174.85 o 
  -2   6  32      319.11      630.38     56.01 o 
  -1   6  32      543.83      815.51     89.24 o 
   0   6  32     2443.06     2512.22    145.21 o 
   1   6  32      784.41      793.85     89.52 o 
   2   6  32     2396.49     2282.43    176.89 o 
  -4   7  32     1548.36     1989.48    355.91 o 
  -3   7  32      101.00       23.76     64.20 o 
  -2   7  32      430.12      561.07     97.33 o 
  -1   7  32      137.78      228.72     71.23 o 
   0   7  32       79.30      197.95     56.37 o 
   1   7  32      385.03      547.16     63.61 o 
   2   7  32       19.35      137.12     53.88 o 
  -4   8  32      338.77      637.23    235.98 o 
  -3   8  32     1442.02     1564.01    112.45 o 
  -2   8  32      254.36      244.69     48.94 o 
  -1   8  32       48.87      283.45     66.68 o 
   0   8  32       68.79      150.56     26.29 o 
   1   8  32      876.02     1134.39    109.67 o 
  -2   9  32      462.31      533.25     92.37 o 
  -1   9  32        0.82       22.86     68.09 o 
   0   9  32      312.40      446.13     83.33 o 
  -6   1  33      767.42      851.15    107.86 o 
  -5   1  33       78.18       66.03     32.53 o 
  -4   1  33      419.35      634.91     84.31 o 
  -3   1  33      107.71      186.96     56.83 o 
  -2   1  33      389.21      423.91    126.03 o 
  -1   1  33      216.37      428.93     59.27 o 
   0   1  33     1246.44     1620.91    217.22 o 
   1   1  33       14.79      429.92     73.22 o 
   2   1  33      184.18      370.16     48.91 o 
   3   1  33       93.90      342.11     97.28 o 
  -5   2  33      214.94      544.24    108.91 o 
  -4   2  33      821.89      830.54    149.60 o 
  -3   2  33      635.70      734.85     95.12 o 
  -2   2  33        2.76      237.59     50.18 o 
  -1   2  33      875.39     1129.48    118.75 o 
   0   2  33      751.97     1143.50    115.69 o 
   1   2  33      407.12      643.30     93.21 o 
   2   2  33     2552.83     2706.72    213.26 o 
   3   2  33      556.21      743.02    165.20 o 
  -5   3  33       41.70      177.03     74.44 o 
  -4   3  33      454.05      493.74     52.29 o 
  -3   3  33      154.14      253.17     67.92 o 
  -2   3  33     2552.53     2625.38    180.11 o 
  -1   3  33       11.96      119.42     28.91 o 
   0   3  33     2873.98     3564.69    307.18 o 
   1   3  33       46.61      209.25     56.83 o 
   2   3  33      100.89      238.05     90.76 o 
   3   3  33      808.87     1073.78    115.94 o 
  -5   4  33      560.83      575.78    208.38 o 
  -4   4  33       24.43      357.46     97.58 o 
  -3   4  33       23.85      242.43     56.65 o 
  -2   4  33     1490.18     1700.37    148.64 o 
  -1   4  33      432.38      771.35     88.31 o 
   0   4  33       40.46      183.60     36.78 o 
   1   4  33       29.40      265.52     60.49 o 
   2   4  33      315.01      767.31    182.19 o 
  -5   5  33     1340.21     1458.74    143.55 o 
  -4   5  33       40.43      202.23     33.85 o 
  -3   5  33      173.37      247.15     75.17 o 
  -2   5  33      982.58     1406.90    129.77 o 
  -1   5  33      693.28      947.99    272.46 o 
   0   5  33      304.27      506.23    121.95 o 
   1   5  33      178.98      347.30     64.18 o 
   2   5  33      211.02      293.23     53.39 o 
  -4   6  33      802.83     1040.07    185.24 o 
  -3   6  33       59.77      330.38    111.29 o 
  -2   6  33     1741.59     1683.00    193.34 o 
  -1   6  33      426.22      531.14     70.54 o 
   0   6  33        1.38      268.61     39.55 o 
   1   6  33       79.06       71.00     23.85 o 
  -3   7  33      218.53      597.80    143.88 o 
  -2   7  33      219.89      464.51     59.57 o 
  -1   7  33       54.16      191.82     33.38 o 
   0   7  33      415.51      470.01    110.87 o 
   1   7  33      524.33      711.29     78.48 o 
  -2   8  33       29.05      281.62     39.69 o 
  -1   8  33      877.12      881.48     82.48 o 
  -5   0  34     6982.78     6470.92    438.94 o 
  -3   0  34     2308.90     2682.61    247.92 o 
  -2   0  34     1849.94     2208.10    237.68 o 
  -1   0  34      837.50     1018.22    151.55 o 
   0   0  34     1074.89     1406.00    186.03 o 
   1   0  34     2090.02     2075.55    179.94 o 
  -5   1  34       67.17      258.76     46.78 o 
  -4   1  34      103.03      379.96     62.01 o 
  -3   1  34      393.30      577.02     81.71 o 
  -2   1  34      160.82      137.42     43.98 o 
  -1   1  34      119.50      291.76     50.08 o 
   0   1  34       94.02      457.70     68.83 o 
   1   1  34      105.52      409.46     72.12 o 
   2   1  34      651.10      952.45     73.81 o 
  -5   2  34     1802.81     1648.63    218.92 o 
  -4   2  34      808.06     1056.40    119.07 o 
  -3   2  34     2520.88     2736.43    173.71 o 
  -2   2  34      231.54      339.59     68.16 o 
  -1   2  34      238.15      525.03     76.69 o 
   0   2  34     2616.37     2471.42    152.58 o 
   1   2  34      201.42      441.06    139.98 o 
   2   2  34      910.39     1333.60    146.56 o 
  -5   3  34        1.05      163.25    115.31 o 
  -4   3  34     1471.95     1416.81    274.23 o 
  -3   3  34      986.17     1252.54    196.44 o 
  -2   3  34      225.76      270.24     37.66 o 
  -1   3  34      438.39      517.87     90.70 o 
   0   3  34      292.46      470.98     79.31 o 
   1   3  34      121.38      272.27     92.59 o 
   2   3  34      127.04      293.53     37.20 o 
  -4   4  34      422.11      545.21     65.72 o 
  -3   4  34      876.18     1118.84    115.80 o 
  -2   4  34     4026.99     3786.18    223.73 o 
  -1   4  34       20.89      309.44     57.14 o 
   0   4  34     1522.94     1787.24    169.95 o 
   1   4  34      252.26      394.26    160.14 o 
  -4   5  34     2095.99     2505.86    253.34 o 
  -3   5  34      663.58      972.16     99.58 o 
  -2   5  34      380.07      372.89     42.38 o 
  -1   5  34     2125.81     2275.59    207.10 o 
   0   5  34     2080.80     2103.94    160.15 o 
   1   5  34     1949.22     2322.05    164.66 o 
  -3   6  34       23.81      165.32     83.45 o 
  -2   6  34      246.18      309.44     49.34 o 
  -1   6  34      134.43      404.62     98.31 o 
   0   6  34       28.64      218.38     37.83 o 
  -2   7  34      883.22     1133.31    127.40 o 
  -1   7  34       53.27       64.70     32.65 o 
  -4   1  35      198.80      309.34     43.80 o 
  -3   1  35       41.94       87.11     25.24 o 
  -2   1  35        6.54      185.44    100.93 o 
  -1   1  35        9.97      185.90     31.57 o 
   0   1  35       31.47      332.71     54.33 o 
  -4   2  35     1807.92     1855.94    157.34 o 
  -3   2  35      831.65     1243.68    122.18 o 
  -2   2  35        3.13      254.74     43.25 o 
  -1   2  35     2095.21     2351.34    213.32 o 
   1   2  35     4093.30     3951.67    283.25 o 
  -4   3  35       22.96       92.59     30.70 o 
  -3   3  35      277.52      479.88     48.04 o 
  -2   3  35       27.44      300.79     41.54 o 
  -1   3  35      215.96      360.38     47.21 o 
   1   3  35      303.99      473.10     95.09 o 
  -3   4  35     1167.41     1668.70    357.74 o 
  -1   4  35     4008.01     4466.88    328.08 o 
  -3   5  35      641.16      847.79     67.25 o 
  -2   5  35      178.96      284.95     46.54 o 
  -1   5  35      107.25      192.12     45.81 o 
   0   5  35      322.02      359.51     56.58 o 
  -3   0  36      523.98     1038.45     94.05 o 
  -2   0  36       54.46      131.82     37.64 o 
  -1   0  36      205.99      478.41     54.46 o 
   0   0  36      208.93      497.90     66.27 o 
  -3   1  36       70.90      314.53     31.40 o 
  -2   1  36      633.34      879.20     90.35 o 
  -1   1  36       11.17      341.23     49.71 o 
   0   1  36     2031.92     2465.18    138.56 o 
  -3   2  36     1108.72     1521.84    109.80 o 
  -2   2  36     1100.15     1503.41     97.30 o 
  -1   2  36      316.46      561.08     58.25 o 
   0   2  36     1004.56     1346.30    123.53 o 
  -2   3  36        4.28       66.52     30.33 o 
  -1   3  36     1510.40     1683.23    133.28 o 
                                                 
